# Supplementary material for: Prediction and interpretation of miRNA-disease associations based on miRNA target genes using canonical correlation analysis
Source: BMC Bioinformatics. 2019 Jul 25;20:404. doi: 10.1186/s12859-019-2998-8 (PMC6657378; doi:10.1186/s12859-019-2998-8)
Supplement: Supplementary file 1 — The extracted 60 canonical components. (TXT 25 kb) [file 12859_2019_2998_MOESM1_ESM.txt]

###component 1 : high scoring weight features
# positive weight on target genes
	1.0	MSH6
# positive weight on diseases
	1.0	Carcinoma, Neuroendocrine
# miRNAs for both target genes and diseases
	hsa-miR-155
	hsa-miR-21
	
###component 2 : high scoring weight features
# positive weight on target genes
	0.150755672	TM9SF3
	0.150755672	RTN4
	0.150755672	RPS7
	0.150755672	NCAPG
	0.150755672	DERL1
	0.150755672	MTAP
	0.150755672	FMOD
	0.150755672	LRRFIP1
	0.150755672	JMY
	0.150755672	TOPORS
	0.150755672	DAXX
	0.150755672	PPIF
	0.150755672	EIF4A2
	0.150755672	ANKRD46
	0.150755672	IL1B
	0.150755672	PLAT
	0.150755672	CCR1
	0.150755672	CDK2AP1
	0.150755672	CCL20
	0.150755672	DOCK4
	0.150755672	DOCK5
	0.150755672	DOCK7
	0.150755672	ANP32A
	0.150755672	SOD3
	0.150755672	TCF21
	0.150755672	SERPINI1
	0.150755672	FBXO11
	0.150755672	YOD1
	0.150755672	HPGD
	0.150755672	IL12A
	0.150755672	MAT2B
	0.150755672	CASC2
	0.150755672	RBPMS
	0.150755672	DNM1L
	0.150755672	ICOSLG
	0.150755672	TICAM2
	0.150755672	UBE2N
	0.150755672	STUB1
	0.150755672	EGLN1
	0.150755672	ZNF608
	0.150755672	PCGF2
	0.150755672	MSLN
	0.150755672	Smad7
	0.150755672	TRAF7
# positive weight on diseases
	0.316227766	Focal Epithelial Hyperplasia
	0.316227766	Carcinoma, Ductal, Breast
	0.316227766	Granulosa Cell Tumor
	0.316227766	Adenoma
	0.316227766	Neuroma, Acoustic
	0.316227766	Leprosy
	0.316227766	Hypopharyngeal Neoplasms
	0.316227766	Aortic Aneurysm, Abdominal
	0.316227766	Albuminuria
	0.316227766	Osteolysis
# miRNAs for both target genes and diseases
	hsa-miR-21
	
###component 3 : high scoring weight features
# positive weight on target genes
	1.0	PKNOX1
# positive weight on diseases
	1.0	Hemangiosarcoma
# miRNAs for both target genes and diseases
	hsa-miR-17
	hsa-miR-19a
	hsa-miR-19b
	hsa-miR-20a
	
###component 4 : high scoring weight features
# positive weight on target genes
	0.160128154	CYP24A1
	0.160128154	GRIN2A
	0.160128154	CGN
	0.160128154	LACTB
	0.160128154	PPP1CA
	0.160128154	RPS6KA1
	0.160128154	TBC1D1
	0.160128154	DGAT1
	0.160128154	ABTB1
	0.160128154	EPO
	0.160128154	PCTP
	0.160128154	LIPA
	0.160128154	GSS
	0.160128154	IKZF2
	0.160128154	IKZF3
	0.160128154	IKZF4
	0.160128154	ICAM2
	0.160128154	ENPEP
	0.160128154	MEGF9
	0.160128154	MAN1B1
	0.160128154	TACSTD2
	0.160128154	EPOR
	0.160128154	AHRR
	0.160128154	SCNN1A
	0.160128154	MMP26
	0.160128154	SFRP5
	0.160128154	Fas
	0.160128154	BIK
	0.160128154	MTFP1
	0.160128154	NEU1
	0.160128154	BGLAP
	0.160128154	FRZB
	0.160128154	PHF8
	0.160128154	KLC2
	0.160128154	FES
	0.160128154	SUV39H1
	0.160128154	PTH1R
	0.160128154	HOTTIP
	0.160128154	DRAM2
# positive weight on diseases
	0.707106781	Pemphigus, Benign Familial
	0.707106781	Nasal Polyps
# miRNAs for both target genes and diseases
	hsa-miR-125b
	
###component 5 : high scoring weight features
# positive weight on target genes
	0.447213595	S100B
	0.447213595	IMPDH1
	0.447213595	TET1
	0.447213595	NASP
	0.447213595	PPP1R13B
# positive weight on diseases
	1.0	Biliary Atresia
# miRNAs for both target genes and diseases
	hsa-miR-29a
	hsa-miR-29b
	
###component 6 : high scoring weight features
# positive weight on target genes
	0.242535625	CFH
	0.242535625	IRAK2
	0.242535625	CD40LG
	0.242535625	CDKN3
	0.242535625	KIF22
	0.242535625	WASF2
	0.242535625	CD80
	0.242535625	SLPI
	0.242535625	PTGES2
	0.242535625	CNOT6L
	0.242535625	SIKE1
	0.242535625	RNF11
	0.242535625	CPM
	0.242535625	IS2
	0.242535625	FANCM
	0.242535625	LRP2
	0.242535625	NOS1
# positive weight on diseases
	0.5	Eczema
	0.5	Chlamydia Infections
	0.5	Creutzfeldt-Jakob Syndrome
	0.5	Gerstmann-Straussler-Scheinker Disease
# miRNAs for both target genes and diseases
	hsa-miR-146a
	
###component 7 : high scoring weight features
# positive weight on target genes
	0.196116135	GYS1
	0.196116135	ENTPD4
	0.196116135	ANXA11
	0.196116135	ALDOA
	0.196116135	RAB6B
	0.196116135	UBAP2
	0.196116135	TBX19
	0.196116135	AACS
	0.196116135	ATP1A2
	0.196116135	MAPK11
	0.196116135	FUNDC2
	0.196116135	TPD52L2
	0.196116135	GALNT10
	0.196116135	G6PC3
	0.196116135	AP3M2
	0.196116135	SLC7A1
	0.196116135	NUMBL
	0.196116135	DSTYK
	0.196116135	FAM117B
	0.196116135	NT5C3A
	0.196116135	CLIC4
	0.196116135	CTDNEP1
	0.196116135	LPIN1
	0.196116135	MCAT
	0.196116135	PEG10
	0.196116135	FUT1
# positive weight on diseases
	0.447213595	Hepatitis
	0.447213595	Lipid Metabolism Disorders
	0.447213595	Hepatitis C, Chronic
	0.447213595	Hepatitis B, Chronic
	0.447213595	HCV
# miRNAs for both target genes and diseases
	hsa-miR-122
	
###component 8 : high scoring weight features
# positive weight on target genes
	1.0	MEF2D
# positive weight on diseases
	1.0	Hemangiosarcoma
# miRNAs for both target genes and diseases
	hsa-miR-17
	hsa-miR-18a
	hsa-miR-19a
	hsa-miR-20a
	
###component 9 : high scoring weight features
# positive weight on target genes
	0.333333333	BNIP2
	0.333333333	TSG101
	0.333333333	ANKH
	0.333333333	PRKG1
	0.333333333	PKD1
	0.333333333	NFKBIB
	0.333333333	KIF26B
	0.333333333	Vegfa
	0.333333333	BID
# positive weight on diseases
	1.0	Angina, Unstable
# miRNAs for both target genes and diseases
	hsa-miR-20a
	
###component 10 : high scoring weight features
# positive weight on target genes
	0.707106781	DIRAS3
	0.707106781	ADAM1A
# positive weight on diseases
	0.577350269	Papilary thyroid carcinoma
	0.577350269	Carotid Artery Diseases
	0.577350269	HEV
# miRNAs for both target genes and diseases
	hsa-miR-221
	hsa-miR-222
	
###component 11 : high scoring weight features
# positive weight on target genes
	1.0	PNP
# positive weight on diseases
	1.0	Arrhythmias, Cardiac
# miRNAs for both target genes and diseases
	hsa-miR-1
	hsa-miR-133a
	
###component 12 : high scoring weight features
# positive weight on target genes
	0.333333333	KLHL20
	0.333333333	ELMO2
	0.333333333	ERBIN
	0.333333333	WDR37
	0.333333333	VAC14
	0.333333333	TCF7L1
	0.333333333	RASSF2
	0.333333333	RIN2
	0.333333333	KLF11
# positive weight on diseases
	1.0	Helplessness, Learned
# miRNAs for both target genes and diseases
	hsa-miR-141
	hsa-miR-200a
	hsa-miR-200b
	hsa-miR-200c
	hsa-miR-429
	
###component 13 : high scoring weight features
# positive weight on target genes
	0.277350098	ACVR2A
	0.277350098	TPPP3
	0.277350098	ZYX
	0.277350098	PRDM4
	0.277350098	MAP7
	0.277350098	CDS2
	0.277350098	IL12B
	0.277350098	ADORA2A
	0.277350098	METTL13
	0.277350098	VSIR
	0.277350098	GLS2
	0.277350098	IL17A
	0.277350098	CLDN2
# positive weight on diseases
	0.707106781	Autoimmune Diseases
	0.707106781	Acute Lung Injury
# miRNAs for both target genes and diseases
	hsa-miR-16
	
###component 14 : high scoring weight features
# positive weight on target genes
	0.25	SMARCA2
	0.25	CAV2
	0.25	TMEM54
	0.25	SULT1E1
	0.25	ERN1
	0.25	APOE
	0.25	DNAJA4
	0.25	ZHX1
	0.25	LIN7A
	0.25	CTSC
	0.25	RND1
	0.25	NECTIN1
	0.25	DRAM1
	0.25	WNT2
	0.25	CDK7
	0.25	SLC27A1
# positive weight on diseases
	0.707106781	Anoxia
	0.707106781	HCMV Infection
# miRNAs for both target genes and diseases
	hsa-miR-199a
	
###component 15 : high scoring weight features
# positive weight on target genes
	0.267261242	HOXC13
	0.267261242	MPRIP
	0.267261242	FZD3
	0.267261242	STK40
	0.267261242	CREG1
	0.267261242	TBXA2R
	0.267261242	EMSY
	0.267261242	RHOBTB1
	0.267261242	C1QTNF9
	0.267261242	SGPP2
	0.267261242	IL25
	0.267261242	SDHA
	0.267261242	SPRY3
	0.267261242	GNA13
# positive weight on diseases
	0.577350269	Schistosomiasis
	0.577350269	Leiomyosarcoma
	0.577350269	Leukoplakia, Oral
# miRNAs for both target genes and diseases
	hsa-miR-31
	
###component 16 : high scoring weight features
# positive weight on target genes
	0.316227766	SERBP1
	0.316227766	STRADB
	0.316227766	NOS2
	0.316227766	CKS2
	0.316227766	AMACR
	0.316227766	ZCCHC11
	0.316227766	ACSL3
	0.316227766	TCF7L2
	0.316227766	ST3GAL6
	0.316227766	TRPC6
# positive weight on diseases
	0.707106781	Multiple Endocrine Neoplasia Type 1
	0.707106781	Pituitary Adenomas
# miRNAs for both target genes and diseases
	hsa-miR-26a
	
###component 17 : high scoring weight features
# positive weight on target genes
	0.23570226	TP53I11
	0.23570226	NPTX1
	0.23570226	EFNA3
	0.23570226	P4HB
	0.23570226	MNT
	0.23570226	AIFM3
	0.23570226	CASP8AP2
	0.23570226	VMP1
	0.23570226	DIMT1
	0.23570226	PTBP3
	0.23570226	INPP5A
	0.23570226	EHD2
	0.23570226	SH3BGRL
	0.23570226	PTPN2
	0.23570226	KCMF1
	0.23570226	Fgfrl1
	0.23570226	CFB
	0.23570226	THSD7A
# positive weight on diseases
	0.707106781	Kidney Failure, Acute
	0.707106781	Brain Ischemia
# miRNAs for both target genes and diseases
	hsa-miR-210
	
###component 18 : high scoring weight features
# positive weight on target genes
	0.277350097	FGFRL1
	0.277350099	RAD52
	0.277350099	FOXP3
	0.277350097	ISCU
	0.277350097	GPD1L
	0.277350097	DDAH1
	0.277350099	MRE11
	0.277350099	XPA
	0.277350099	FOXN3
	0.277350099	HSD17B1
	0.277350099	SDHD
	0.277350097	IGFBP3
	0.277350099	SMR3B
# positive weight on diseases
	0.707106781	Kidney Failure, Acute
	0.707106781	Brain Ischemia
# miRNAs for both target genes and diseases
	hsa-miR-210
	
###component 19 : high scoring weight features
# positive weight on target genes
	1.0	AGO1
# positive weight on diseases
	1.0	Digestive System Neoplasms
# miRNAs for both target genes and diseases
	hsa-let-7a
	hsa-let-7b
	hsa-let-7c
	hsa-let-7d
	hsa-let-7e
	hsa-let-7f
	hsa-let-7g
	hsa-let-7i
	
###component 20 : high scoring weight features
# positive weight on target genes
	1.0	TNFRSF10B
# positive weight on diseases
	1.0	Digestive System Neoplasms
# miRNAs for both target genes and diseases
	hsa-let-7a
	hsa-let-7b
	hsa-let-7c
	hsa-let-7d
	hsa-let-7e
	hsa-let-7g
	
###component 21 : high scoring weight features
# positive weight on target genes
	0.288675135	TGFB3
	0.288675135	COL5A3
	0.288675135	DNAJB11
	0.288675135	RAX
	0.288675135	TBX21
	0.288675135	PDGFC
	0.288675135	PDGFA
	0.288675135	LOXL4
	0.288675135	KIF1B
	0.288675135	PPIC
	0.288675135	TAM
	0.288675135	PATZ1
# positive weight on diseases
	0.707106781	Nervous System Diseases
	0.707106781	Cicatrix
# miRNAs for both target genes and diseases
	hsa-miR-29b
	
###component 22 : high scoring weight features
# positive weight on target genes
	0.25	LMO2
	0.25	NFIX
	0.25	EPB41L3
	0.25	ARTN
	0.25	HSP90B1
	0.25	ECT2
	0.25	TAL1
	0.25	CYB5A
	0.25	TOX
	0.25	POLR3G
	0.25	CCL3
	0.25	SEMA3A
	0.25	RAB12
	0.25	NLRP3
	0.25	FBXO8
	0.25	EGF
# positive weight on diseases
	1.0	Precursor T-Cell Lymphoblastic Leukemia-Lymphoma
# miRNAs for both target genes and diseases
	hsa-miR-223
	
###component 23 : high scoring weight features
# positive weight on target genes
	0.707106721	ADCY6
	0.707106841	SCO2
# positive weight on diseases
	1.0	Pain
# miRNAs for both target genes and diseases
	hsa-miR-182
	hsa-miR-183
	hsa-miR-96
	
###component 24 : high scoring weight features
# positive weight on target genes
	0.277350098	NCOA2
	0.277350098	CTBP1
	0.277350098	ZNF804A
	0.277350098	CSE1L
	0.277350098	GLIPR1
	0.277350098	FUNDC1
	0.277350098	FMNL2
	0.277350098	SERPINA3
	0.277350098	TRIM13
	0.277350098	Nr1i3
	0.277350098	MYO1C
	0.277350098	DCLK1
	0.277350098	KDM7A
# positive weight on diseases
	0.707106781	Intellectual Disability
	0.707106781	Oligodendroglioma
# miRNAs for both target genes and diseases
	hsa-miR-137
	
###component 25 : high scoring weight features
# positive weight on target genes
	0.377964473	SPRR2C
	0.377964473	S100A9
	0.377964473	KRT5
	0.377964473	NTN4
	0.377964473	LSP1
	0.377964473	MAMDC2
	0.377964473	ELOVL1
# positive weight on diseases
	0.707106781	Keloid
	0.707106781	Vitiligo
# miRNAs for both target genes and diseases
	hsa-miR-196a
	
###component 26 : high scoring weight features
# positive weight on target genes
	1.0	HOXA7
# positive weight on diseases
	0.57735027	Keloid
	0.57735027	Vitiligo
	0.577350267	SIV Infection
# miRNAs for both target genes and diseases
	hsa-miR-196a
	hsa-miR-142
	
###component 27 : high scoring weight features
# positive weight on target genes
	0.333333333	BOD1
	0.333333333	PTPN23
	0.333333333	LPP
	0.333333333	LGR5
	0.333333333	LRRC32
	0.333333333	DOCK6
	0.333333333	THBS4
	0.333333333	Becn1
	0.333333333	BACH2
# positive weight on diseases
	1.0	SIV Infection
# miRNAs for both target genes and diseases
	hsa-miR-142
	
###component 28 : high scoring weight features
# positive weight on target genes
	0.250000001	ATAT1
	0.249999997	EOMES
	0.250000001	FANCG
	0.250000001	MYH1
	0.250000001	MYH4
	0.250000001	HMGN2
	0.250000001	KLF3
	0.250000001	MT2A
	0.250000001	NEK6
	0.250000001	TOP1
	0.250000001	HOXB4
	0.250000001	LAMP1
	0.249999997	FAM129A
	0.250000001	TERF2
	0.249999997	TNFRSF10A
	0.250000001	GLS
# positive weight on diseases
	1.0	Child Development Disorders, Pervasive
# miRNAs for both target genes and diseases
	hsa-miR-106b
	hsa-miR-23a
	
###component 29 : high scoring weight features
# positive weight on target genes
	0.5	ARNTL
	0.5	PROM1
	0.5	HSPA1B
	0.5	PRKCA
# positive weight on diseases
	1.0	SIV Infection
# miRNAs for both target genes and diseases
	hsa-miR-142
	
###component 30 : high scoring weight features
# positive weight on target genes
	0.242535637	ITCH
	0.242535637	PKD2
	0.242535618	POU4F2
	0.242535637	TNFSF11
	0.242535618	G6PC
	0.242535618	PPP2R5E
	0.242535618	MYH2
	0.242535618	ST7L
	0.242535637	DAB2
	0.242535637	FYN
	0.242535618	HMGB2
	0.242535618	HSP90AA1
	0.242535618	HIP1R
	0.242535618	LRP5
	0.242535618	TMEM64
	0.242535618	HNF1B
	0.242535637	PTENP1
# positive weight on diseases
	1.0	Child Development Disorders, Pervasive
# miRNAs for both target genes and diseases
	hsa-miR-106b
	hsa-miR-23a
	
###component 31 : high scoring weight features
# positive weight on target genes
	1.0	ZAP70
# positive weight on diseases
	1.0	Sarcoma
# miRNAs for both target genes and diseases
	hsa-miR-34a
	hsa-miR-34b
	hsa-miR-34c
	
###component 32 : high scoring weight features
# positive weight on target genes
	0.316227766	NUP93
	0.316227766	EBP
	0.316227766	LAMB3
	0.316227766	VOPP1
	0.316227766	ACTN1
	0.316227766	STAM2
	0.316227766	TOB1
	0.316227766	SLIT3
	0.316227766	GLI2
	0.316227766	SH3GL1
# positive weight on diseases
	0.707106781	Cervical Intraepithelial Neoplasia
	0.707106781	Cervical Neoplasms
# miRNAs for both target genes and diseases
	hsa-miR-218
	
###component 33 : high scoring weight features
# positive weight on target genes
	0.353553391	EIF4A1
	0.353553391	FUT2
	0.353553391	HNF1A
	0.353553391	SIRT4
	0.353553391	TRIM31
	0.353553391	TBR1
	0.353553391	TRIM14
	0.353553391	PEBP4
# positive weight on diseases
	1.0	Anus Neoplasms
# miRNAs for both target genes and diseases
	hsa-miR-15b
	
###component 34 : high scoring weight features
# positive weight on target genes
	0.377964473	PSME3
	0.377964473	HELLS
	0.377964473	XRCC2
	0.377964473	REL
	0.377964473	ILF2
	0.377964473	UBE2A
	0.377964473	RNF183
# positive weight on diseases
	0.707106781	Neurilemmoma
	0.707106781	Neurofibromatosis 2
# miRNAs for both target genes and diseases
	hsa-miR-7
	
###component 35 : high scoring weight features
# positive weight on target genes
	0.353553391	RPS6KA5
	0.353553391	PBXIP1
	0.353553391	CDC25B
	0.353553391	MAP3K4
	0.353553391	WNT10B
	0.353553391	VAV2
	0.353553391	USP4
	0.353553391	INO80
# positive weight on diseases
	1.0	Myositis Ossificans
# miRNAs for both target genes and diseases
	hsa-miR-148a
	
###component 36 : high scoring weight features
# positive weight on target genes
	0.353553391	DMTF1
	0.353553391	TMEM184B
	0.353553391	TSPYL2
	0.353553391	CLCN3
	0.353553391	MN1
	0.353553391	REPIN1
	0.353553391	CXCL10
	0.353553391	CDKN2B
# positive weight on diseases
	0.499999997	Arthritis
	0.499999997	Arthritis, Psoriatic
	0.500000003	Patau Syndrome
	0.500000003	Odontogenic Tumors
# miRNAs for both target genes and diseases
	hsa-miR-15a
	
###component 37 : high scoring weight features
# positive weight on target genes
	0.377964473	GPC4
	0.377964473	BCL2L12
	0.377964473	CLEC5A
	0.377964473	IL23R
	0.377964473	GALNT14
	0.377964473	NAIF1
	0.377964473	NRG1
# positive weight on diseases
	0.577350269	Atrophy
	0.577350269	Sarcoma, Synovial
	0.577350269	Abortion, Habitual
# miRNAs for both target genes and diseases
	hsa-miR-125a
	
###component 38 : high scoring weight features
# positive weight on target genes
	0.5	UTRN
	0.5	ACTL6A
	0.5	GPD2
	0.5	OTX2
# positive weight on diseases
	0.707106781	Synapses
	0.707106781	Amyotrophic Lateral Sclerosis
# miRNAs for both target genes and diseases
	hsa-miR-206
	
###component 39 : high scoring weight features
# positive weight on target genes
	0.132453236	TM9SF3
	0.132453236	RTN4
	0.132453236	RPS7
	0.132453236	NCAPG
	0.132453236	DERL1
	0.132453236	MTAP
	0.132453236	FMOD
	0.132453236	LRRFIP1
	0.132453237	COL15A1
	0.132453237	GAPDH
	0.132453237	SRSF10
	0.132453236	JMY
	0.132453236	TOPORS
	0.132453236	DAXX
	0.132453236	PPIF
	0.132453236	EIF4A2
	0.132453236	ANKRD46
	0.132453236	IL1B
	0.132453236	PLAT
	0.132453236	CCR1
	0.132453236	CDK2AP1
	0.132453236	CCL20
	0.132453236	DOCK4
	0.132453236	DOCK5
	0.132453236	DOCK7
	0.132453237	COL7A1
	0.132453237	COL21A1
	0.132453236	ANP32A
	0.132453236	SOD3
	0.132453236	TCF21
	0.132453236	SERPINI1
	0.132453236	FBXO11
	0.132453236	YOD1
	0.132453236	HPGD
	0.132453233	BMP4
	0.132453237	RCC2
	0.132453236	IL12A
	0.132453236	MAT2B
	0.132453233	ASCL1
	0.132453236	CASC2
	0.132453236	RBPMS
	0.132453236	DNM1L
	0.132453236	ICOSLG
	0.132453236	TICAM2
	0.132453236	UBE2N
	0.132453236	STUB1
	0.132453236	EGLN1
	0.132453236	ZNF608
	0.132453236	PCGF2
	0.132453237	TARBP1
	0.132453237	RFX7
	0.132453236	MSLN
	0.132453237	PHLDB2
	0.132453237	FRAT2
	0.132453237	CNOT6
	0.132453236	Smad7
	0.132453236	TRAF7
# positive weight on diseases
	1.0	Brain Injury
# miRNAs for both target genes and diseases
	hsa-let-7i
	hsa-miR-21
	hsa-miR-29c
	
###component 40 : high scoring weight features
# positive weight on target genes
	0.707106781	DAB2
	0.707106781	PTENP1
# positive weight on diseases
	0.707106626	Lung Diseases
	0.707106936	Ovary Syndrome
# miRNAs for both target genes and diseases
	hsa-miR-106b
	hsa-miR-93
	
###component 41 : high scoring weight features
# positive weight on target genes
	1.0	EIF2S1
# positive weight on diseases
	1.0	Vascular Calcification
# miRNAs for both target genes and diseases
	hsa-miR-30b
	hsa-miR-30c
	
###component 42 : high scoring weight features
# positive weight on target genes
	1.0	LAMC2
# positive weight on diseases
	1.0	Influenza, Human
# miRNAs for both target genes and diseases
	hsa-miR-146a
	hsa-miR-29a
	hsa-miR-29c
	
###component 43 : high scoring weight features
# positive weight on target genes
	0.577350269	EOMES
	0.577350269	FAM129A
	0.577350269	TNFRSF10A
# positive weight on diseases
	1.0	Lung Diseases
# miRNAs for both target genes and diseases
	hsa-miR-106b
	
###component 44 : high scoring weight features
# positive weight on target genes
	0.156173761	GYS1
	0.156173761	ENTPD4
	0.156173761	ANXA11
	0.156173761	ALDOA
	0.156173761	RAB6B
	0.156173761	UBAP2
	0.156173761	TBX19
	0.156173761	AACS
	0.156173761	ATP1A2
	0.156173761	MAPK11
	0.156173761	FUNDC2
	0.156173761	TPD52L2
	0.156173761	GALNT10
	0.156173761	G6PC3
	0.156173761	AP3M2
	0.156173761	SLC7A1
	0.156173761	NUMBL
	0.156173761	DSTYK
	0.156173761	FAM117B
	0.156173763	DLG5
	0.156173763	ERCC3
	0.156173763	HRH1
	0.156173763	LMNB2
	0.156173763	MIS12
	0.156173763	KIF20B
	0.156173763	PRPF38A
	0.156173763	RACGAP1
	0.156173763	SEPT10
	0.156173763	SMARCB1
	0.156173763	ERCC4
	0.156173761	NT5C3A
	0.156173763	ATP1B1
	0.156173761	CLIC4
	0.156173763	SCN5A
	0.156173761	CTDNEP1
	0.156173761	LPIN1
	0.156173761	MCAT
	0.156173761	PEG10
	0.156173763	CD47
	0.156173763	H3F3A
	0.156173761	FUT1
# positive weight on diseases
	1.0	Drug-Induced Liver Injury
# miRNAs for both target genes and diseases
	hsa-miR-122
	hsa-miR-192
	
###component 45 : high scoring weight features
# positive weight on target genes
	1.0	ABL2
# positive weight on diseases
	0.577350267	Angina, Unstable
	0.57735027	Multiple Endocrine Neoplasia Type 1
	0.57735027	Pituitary Adenomas
# miRNAs for both target genes and diseases
	hsa-miR-20a
	hsa-miR-26a
	
###component 46 : high scoring weight features
# positive weight on target genes
	0.377964473	SOD1
	0.377964473	VAMP2
	0.377964473	G6PD
	0.377964473	PGD
	0.377964473	TKT
	0.377964473	NR1H3
	0.377964473	TBX3
# positive weight on diseases
	0.707106781	Synapses
	0.707106781	Amyotrophic Lateral Sclerosis
# miRNAs for both target genes and diseases
	hsa-miR-206
	
###component 47 : high scoring weight features
# positive weight on target genes
	0.577350269	VGLL4
	0.577350269	GNAI3
	0.577350269	PLXNC1
# positive weight on diseases
	1.0	Leukemia, Acute
# miRNAs for both target genes and diseases
	hsa-miR-222
	
###component 48 : high scoring weight features
# positive weight on target genes
	1.0	GAS5
# positive weight on diseases
	0.301511345	Focal Epithelial Hyperplasia
	0.301511345	Carcinoma, Ductal, Breast
	0.301511345	Granulosa Cell Tumor
	0.301511345	Adenoma
	0.301511345	Neuroma, Acoustic
	0.301511345	Leprosy
	0.301511345	Hypopharyngeal Neoplasms
	0.301511345	Aortic Aneurysm, Abdominal
	0.301511345	Albuminuria
	0.301511345	Osteolysis
	0.301511345	Leukemia, Acute
# miRNAs for both target genes and diseases
	hsa-miR-21
	hsa-miR-222
	
###component 49 : high scoring weight features
# positive weight on target genes
	1.0	IRAK4
# positive weight on diseases
	1.0	Dementia
# miRNAs for both target genes and diseases
	hsa-miR-132
	hsa-miR-212
	
###component 50 : high scoring weight features
# positive weight on target genes
	0.447213595	ARHGAP32
	0.447213595	TJAP1
	0.447213595	MUC13
	0.447213595	JPT1
	0.447213595	KLHL11
# positive weight on diseases
	1.0	Supranuclear Palsy, Progressive
# miRNAs for both target genes and diseases
	hsa-miR-132
	
###component 51 : high scoring weight features
# positive weight on target genes
	0.499999999	TNFSF10
	0.499999999	CORO1A
	0.499999999	CERS2
	0.500000004	GRB10
# positive weight on diseases
	0.577350269	Papilary thyroid carcinoma
	0.577350269	Carotid Artery Diseases
	0.577350269	HEV
# miRNAs for both target genes and diseases
	hsa-miR-221
	hsa-miR-222
	
###component 52 : high scoring weight features
# positive weight on target genes
	0.301511345	POLR3D
	0.301511345	HSPB6
	0.301511345	AQP1
	0.301511345	NPR1
	0.301511345	ARPP19
	0.301511345	ARF1
	0.301511345	TRPC5
	0.301511345	BANP
	0.301511345	KITLG
	0.301511345	USP14
	0.301511345	RAB11A
# positive weight on diseases
	1.0	Myasthenia Gravis
# miRNAs for both target genes and diseases
	hsa-miR-320a
	
###component 53 : high scoring weight features
# positive weight on target genes
	1.0	RABEP1
# positive weight on diseases
	0.577350269	Neoplasms, Germ Cell and Embryonal
	0.577350269	Cerebellar Neoplasms
	0.577350269	Fibrosarcoma
# miRNAs for both target genes and diseases
	hsa-miR-373
	
###component 54 : high scoring weight features
# positive weight on target genes
	0.447213595	ANAPC1
	0.447213595	RPIA
	0.447213595	IGF2BP2
	0.447213595	CYP2J2
	0.447213595	LRIG1
# positive weight on diseases
	1.0	Cataract
# miRNAs for both target genes and diseases
	hsa-let-7b
	
###component 55 : high scoring weight features
# positive weight on target genes
	0.5	NFATC2
	0.5	PLPP3
	0.5	BIN3
	0.5	TNFAIP2
# positive weight on diseases
	0.707106781	Keratoconus
	0.707106781	Eye Abnormalities
# miRNAs for both target genes and diseases
	hsa-miR-184
	
###component 56 : high scoring weight features
# positive weight on target genes
	0.377964473	CDC34
	0.377964473	RDH10
	0.377964473	ACTG1
	0.377964473	NR2E1
	0.377964473	CCNA1
	0.377964473	CTHRC1
	0.377964473	LGR4
# positive weight on diseases
	1.0	Cataract
# miRNAs for both target genes and diseases
	hsa-let-7b
	
###component 57 : high scoring weight features
# positive weight on target genes
	0.447213595	INPPL1
	0.447213595	PPP1R13L
	0.447213595	SND1
	0.447213595	PDGFB
	0.447213595	PRKCB
# positive weight on diseases
	0.707106781	Keratoconus
	0.707106781	Eye Abnormalities
# miRNAs for both target genes and diseases
	hsa-miR-184
	
###component 58 : high scoring weight features
# positive weight on target genes
	1.0	TNFAIP1
# positive weight on diseases
	0.707106781	Neoplasms, Germ Cell and Embryonal
	0.707106781	Cerebellar Neoplasms
# miRNAs for both target genes and diseases
	hsa-miR-372
	hsa-miR-373
	
###component 59 : high scoring weight features
# positive weight on target genes
	1.0	CPEB3
# positive weight on diseases
	0.500000005	Scleroderma, Localized
	0.499999988	Cataract
	0.500000003	Multiple Endocrine Neoplasia Type 1
	0.500000003	Pituitary Adenomas
# miRNAs for both target genes and diseases
	hsa-miR-29a
	hsa-let-7b
	hsa-miR-26a
	
###component 60 : high scoring weight features
# positive weight on target genes
	0.25	NRIP1
	0.25	DNPEP
	0.25	OSTM1
	0.25	CD38
	0.25	ALDH1A1
	0.25	SEPT2
	0.25	ATP6AP2
	0.25	HDAC7
	0.25	ADA
	0.25	MMD
	0.25	SNORD12C
	0.25	GALC
	0.25	GALNT16
	0.25	HMGN5
	0.25	MARCKSL1
	0.25	ATP8A1
# positive weight on diseases
	1.0	Arthritis
# miRNAs for both target genes and diseases
	hsa-miR-140
	
