# Supplementary material for: Prediction and interpretation of miRNA-disease associations based on miRNA target genes using canonical correlation analysis
Source: BMC Bioinformatics. 2019 Jul 25;20:404. doi: 10.1186/s12859-019-2998-8 (PMC6657378; doi:10.1186/s12859-019-2998-8)
Supplement: Supplementary file 2 — The predicted scores of diseases for the 100 new miRNAs. (XLS 427 kb) [file 12859_2019_2998_MOESM2_ESM.xls]

	Colon Neoplasms	Heart Failure	Lung Neoplasms	Neoplasms	Breast Neoplasms	Muscular Disorders, Atrophic	Carcinoma, Hepatocellular	Myotonic Dystrophy	Pancreatic Neoplasms	Prostate Neoplasms	Schizophrenia	Stomach Neoplasms	Arrhythmias, Cardiac	Cardiomyopathy, Hypertrophic	Coronary Artery Disease	Musculoskeletal Abnormalities	Heart Defects, Congenital	Hepatitis	Hepatitis C	Lipid Metabolism Disorders	Dermatitis, Atopic	Leukemia, B-Cell	Ovarian Neoplasms	Precursor B-Cell Lymphoblastic Leukemia-Lymphoma	Psoriasis	Uterine Cervical Neoplasms	Hepatitis, Chronic	Thyroid Neoplasms	Urinary Bladder Neoplasms	Long QT Syndrome	Parkinson Disease	Fragile X Syndrome	Cholangiocarcinoma	Colorectal Neoplasms	Obesity	Leukemia, Lymphocytic, Chronic, B-Cell	Asthma	Polycythemia Vera	Burkitt Lymphoma	Down Syndrome	Hodgkin Disease	Lymphoma, B-Cell	Lymphoma, Large B-Cell, Diffuse	Renal Insufficiency	Leukemia	Lymphoma	Lymphoma, Mantle-Cell	Multiple Myeloma	Pituitary Neoplasms
hsa-miR-562	0.119353549	0.159611183	0.206036843	0.09928538	0.330353462	0.118811881	0.453585245	0.04950495	0.138314055	0.135677691	0.071782178	0.261428072	0.004950495	0.037128713	0.042079208	0.022277228	0.012376238	0.002475248	0.074257426	0.002475248	0.004950495	0.027227723	0.141882849	0.017326733	0.037128713	0.116336634	0.02970297	0.113861386	0.12280047	0.002475248	0.066831683	0.002475248	0.02970297	0.288411555	0.022277228	0.003360685	0.044554455	0.024752475	0.024752475	0.004950495	0.047029703	0.066831683	0.017326733	0.002475248	0.074257426	0.077135061	0.024752475	0.069306931	0.007653061
hsa-miR-559	0.119353549	0.159611183	0.206036843	0.09928538	0.330353462	0.118811881	0.453585245	0.04950495	0.138314055	0.135677691	0.071782178	0.261428072	0.004950495	0.037128713	0.042079208	0.022277228	0.012376238	0.002475248	0.074257426	0.002475248	0.004950495	0.027227723	0.141882849	0.017326733	0.037128713	0.116336634	0.02970297	0.113861386	0.12280047	0.002475248	0.066831683	0.002475248	0.02970297	0.288411555	0.022277228	0.003360685	0.044554455	0.024752475	0.024752475	0.004950495	0.047029703	0.066831683	0.017326733	0.002475248	0.074257426	0.077135061	0.024752475	0.069306931	0.007653061
hsa-miR-802	0.119353549	0.159611183	0.206036843	0.09928538	0.330353462	0.118811881	0.453585245	0.04950495	0.138314055	0.135677691	0.071782178	0.261428072	0.004950495	0.037128713	0.042079208	0.022277228	0.012376238	0.002475248	0.074257426	0.002475248	0.004950495	0.027227723	0.141882849	0.017326733	0.037128713	0.116336634	0.02970297	0.113861386	0.12280047	0.002475248	0.066831683	0.002475248	0.02970297	0.288411555	0.022277228	0.003360685	0.044554455	0.024752475	0.024752475	0.004950495	0.047029703	0.066831683	0.017326733	0.002475248	0.074257426	0.077135061	0.024752475	0.069306931	0.007653061
hsa-miR-639	0.119353549	0.159611183	0.206036843	0.09928538	0.330353462	0.118811881	0.453585245	0.04950495	0.138314055	0.135677691	0.071782178	0.261428072	0.004950495	0.037128713	0.042079208	0.022277228	0.012376238	0.002475248	0.074257426	0.002475248	0.004950495	0.027227723	0.141882849	0.017326733	0.037128713	0.116336634	0.02970297	0.113861386	0.12280047	0.002475248	0.066831683	0.002475248	0.02970297	0.288411555	0.022277228	0.003360685	0.044554455	0.024752475	0.024752475	0.004950495	0.047029703	0.066831683	0.017326733	0.002475248	0.074257426	0.077135061	0.024752475	0.069306931	0.007653061
hsa-miR-203a	0.119353549	0.394901522	0.42090802	0.383238032	0.527999913	0.118811881	0.453585245	0.04950495	0.138314055	0.404552303	0.071782178	0.513487544	0.004950495	0.037128713	0.042079208	0.022277228	0.012376238	0.002475248	0.074257426	0.002475248	0.004950495	0.027227723	0.349676417	0.017326733	0.037128713	0.116336634	0.02970297	0.113861386	0.38826556	0.002475248	0.066831683	0.002475248	0.02970297	0.535339106	0.022277228	0.003360685	0.044554455	0.024752475	0.024752475	0.004950495	0.047029703	0.066831683	0.017326733	0.002475248	0.074257426	0.077135061	0.024752475	0.069306931	0.007653061
hsa-miR-626	0.119353549	0.159611183	0.206036843	0.09928538	0.330353462	0.118811881	0.453585245	0.04950495	0.138314055	0.135677691	0.071782178	0.261428072	0.004950495	0.037128713	0.042079208	0.022277228	0.012376238	0.002475248	0.074257426	0.002475248	0.004950495	0.027227723	0.141882849	0.017326733	0.037128713	0.116336634	0.02970297	0.113861386	0.12280047	0.002475248	0.066831683	0.002475248	0.02970297	0.288411555	0.022277228	0.003360685	0.044554455	0.024752475	0.024752475	0.004950495	0.047029703	0.066831683	0.017326733	0.002475248	0.074257426	0.077135061	0.024752475	0.069306931	0.007653061
hsa-miR-876	0.119353549	0.159611183	0.206036843	0.09928538	0.330353462	0.118811881	0.453585245	0.04950495	0.138314055	0.135677691	0.071782178	0.261428072	0.004950495	0.037128713	0.042079208	0.022277228	0.012376238	0.002475248	0.074257426	0.002475248	0.004950495	0.027227723	0.141882849	0.017326733	0.037128713	0.116336634	0.02970297	0.113861386	0.12280047	0.002475248	0.066831683	0.002475248	0.02970297	0.288411555	0.022277228	0.003360685	0.044554455	0.024752475	0.024752475	0.004950495	0.047029703	0.066831683	0.017326733	0.002475248	0.074257426	0.077135061	0.024752475	0.069306931	0.007653061
hsa-miR-892b	0.119353549	0.159611183	0.206036843	0.09928538	0.330353462	0.118811881	0.453585245	0.04950495	0.138314055	0.135677691	0.071782178	0.261428072	0.004950495	0.037128713	0.042079208	0.022277228	0.012376238	0.002475248	0.074257426	0.002475248	0.004950495	0.027227723	0.141882849	0.017326733	0.037128713	0.116336634	0.02970297	0.113861386	0.12280047	0.002475248	0.066831683	0.002475248	0.02970297	0.288411555	0.022277228	0.003360685	0.044554455	0.024752475	0.024752475	0.004950495	0.047029703	0.066831683	0.017326733	0.002475248	0.074257426	0.077135061	0.024752475	0.069306931	0.007653061
hsa-miR-1226	0.119353549	0.159611183	0.206036843	0.09928538	0.330353462	0.118811881	0.453585245	0.04950495	0.138314055	0.135677691	0.071782178	0.261428072	0.004950495	0.037128713	0.042079208	0.022277228	0.012376238	0.002475248	0.074257426	0.002475248	0.004950495	0.027227723	0.141882849	0.017326733	0.037128713	0.116336634	0.02970297	0.113861386	0.12280047	0.002475248	0.066831683	0.002475248	0.02970297	0.288411555	0.022277228	0.003360685	0.044554455	0.024752475	0.024752475	0.004950495	0.047029703	0.066831683	0.017326733	0.002475248	0.074257426	0.077135061	0.024752475	0.069306931	0.007653061
hsa-miR-412	0.119353549	0.159611183	0.206036843	0.09928538	0.330353462	0.118811881	0.453585245	0.04950495	0.138314055	0.135677691	0.071782178	0.261428072	0.004950495	0.037128713	0.042079208	0.022277228	0.012376238	0.002475248	0.074257426	0.002475248	0.004950495	0.027227723	0.141882849	0.017326733	0.037128713	0.116336634	0.02970297	0.113861386	0.12280047	0.002475248	0.066831683	0.002475248	0.02970297	0.288411555	0.022277228	0.003360685	0.044554455	0.024752475	0.024752475	0.004950495	0.047029703	0.066831683	0.017326733	0.002475248	0.074257426	0.077135061	0.024752475	0.069306931	0.007653061
hsa-miR-613	0.119353549	0.159611183	0.206036843	0.09928538	0.330353462	0.118811881	0.453585245	0.04950495	0.138314055	0.135677691	0.071782178	0.261428072	0.004950495	0.037128713	0.042079208	0.022277228	0.012376238	0.002475248	0.074257426	0.002475248	0.004950495	0.027227723	0.141882849	0.017326733	0.037128713	0.116336634	0.02970297	0.113861386	0.12280047	0.002475248	0.066831683	0.002475248	0.02970297	0.288411555	0.022277228	0.003360685	0.044554455	0.024752475	0.024752475	0.004950495	0.047029703	0.066831683	0.017326733	0.002475248	0.074257426	0.077135061	0.024752475	0.069306931	0.007653061
hsa-miR-219a	0.119353549	0.159611183	0.206036843	0.09928538	0.330353462	0.118811881	0.453585245	0.04950495	0.138314055	0.135677691	0.071782178	0.261428072	0.004950495	0.037128713	0.042079208	0.022277228	0.012376238	0.002475248	0.074257426	0.002475248	0.004950495	0.027227723	0.141882849	0.017326733	0.037128713	0.116336634	0.02970297	0.113861386	0.12280047	0.002475248	0.066831683	0.002475248	0.02970297	0.288411555	0.022277228	0.003360685	0.044554455	0.024752475	0.024752475	0.004950495	0.047029703	0.066831683	0.017326733	0.002475248	0.074257426	0.077135061	0.024752475	0.069306931	0.007653061
hsa-miR-128b	0.119353549	0.159611183	0.206036843	0.09928538	0.330353462	0.118811881	0.453585245	0.04950495	0.138314055	0.135677691	0.071782178	0.261428072	0.004950495	0.037128713	0.042079208	0.022277228	0.012376238	0.002475248	0.074257426	0.002475248	0.004950495	0.027227723	0.141882849	0.017326733	0.037128713	0.116336634	0.02970297	0.113861386	0.12280047	0.002475248	0.066831683	0.002475248	0.02970297	0.288411555	0.022277228	0.003360685	0.044554455	0.024752475	0.024752475	0.004950495	0.047029703	0.066831683	0.017326733	0.002475248	0.074257426	0.077135061	0.024752475	0.069306931	0.007653061
hsa-miR-886	0.119353549	0.159611183	0.206036843	0.09928538	0.330353462	0.118811881	0.453585245	0.04950495	0.138314055	0.135677691	0.071782178	0.261428072	0.004950495	0.037128713	0.042079208	0.022277228	0.012376238	0.002475248	0.074257426	0.002475248	0.004950495	0.027227723	0.141882849	0.017326733	0.037128713	0.116336634	0.02970297	0.113861386	0.12280047	0.002475248	0.066831683	0.002475248	0.02970297	0.288411555	0.022277228	0.003360685	0.044554455	0.024752475	0.024752475	0.004950495	0.047029703	0.066831683	0.017326733	0.002475248	0.074257426	0.077135061	0.024752475	0.069306931	0.007653061
hsa-miR-768	0.119353549	0.159611183	0.206036843	0.09928538	0.330353462	0.118811881	0.453585245	0.04950495	0.138314055	0.135677691	0.071782178	0.261428072	0.004950495	0.037128713	0.042079208	0.022277228	0.012376238	0.002475248	0.074257426	0.002475248	0.004950495	0.027227723	0.141882849	0.017326733	0.037128713	0.116336634	0.02970297	0.113861386	0.12280047	0.002475248	0.066831683	0.002475248	0.02970297	0.288411555	0.022277228	0.003360685	0.044554455	0.024752475	0.024752475	0.004950495	0.047029703	0.066831683	0.017326733	0.002475248	0.074257426	0.077135061	0.024752475	0.069306931	0.007653061
hsa-miR-1826	0.119353549	0.159611183	0.206036843	0.09928538	0.330353462	0.118811881	0.453585245	0.04950495	0.138314055	0.135677691	0.071782178	0.261428072	0.004950495	0.037128713	0.042079208	0.022277228	0.012376238	0.002475248	0.074257426	0.002475248	0.004950495	0.027227723	0.141882849	0.017326733	0.037128713	0.116336634	0.02970297	0.113861386	0.12280047	0.002475248	0.066831683	0.002475248	0.02970297	0.288411555	0.022277228	0.003360685	0.044554455	0.024752475	0.024752475	0.004950495	0.047029703	0.066831683	0.017326733	0.002475248	0.074257426	0.077135061	0.024752475	0.069306931	0.007653061
hsa-miR-644a	0.119353549	0.159611183	0.206036843	0.09928538	0.330353462	0.118811881	0.453585245	0.04950495	0.138314055	0.135677691	0.071782178	0.261428072	0.004950495	0.037128713	0.042079208	0.022277228	0.012376238	0.002475248	0.074257426	0.002475248	0.004950495	0.027227723	0.141882849	0.017326733	0.037128713	0.116336634	0.02970297	0.113861386	0.12280047	0.002475248	0.066831683	0.002475248	0.02970297	0.288411555	0.022277228	0.003360685	0.044554455	0.024752475	0.024752475	0.004950495	0.047029703	0.066831683	0.017326733	0.002475248	0.074257426	0.077135061	0.024752475	0.069306931	0.007653061
hsa-miR-1270	0.119353549	0.159611183	0.206036843	0.09928538	0.330353462	0.118811881	0.453585245	0.04950495	0.138314055	0.135677691	0.071782178	0.261428072	0.004950495	0.037128713	0.042079208	0.022277228	0.012376238	0.002475248	0.074257426	0.002475248	0.004950495	0.027227723	0.141882849	0.017326733	0.037128713	0.116336634	0.02970297	0.113861386	0.12280047	0.002475248	0.066831683	0.002475248	0.02970297	0.288411555	0.022277228	0.003360685	0.044554455	0.024752475	0.024752475	0.004950495	0.047029703	0.066831683	0.017326733	0.002475248	0.074257426	0.077135061	0.024752475	0.069306931	0.007653061
hsa-miR-620	0.119353549	0.159611183	0.206036843	0.09928538	0.330353462	0.118811881	0.453585245	0.04950495	0.138314055	0.135677691	0.071782178	0.261428072	0.004950495	0.037128713	0.042079208	0.022277228	0.012376238	0.002475248	0.074257426	0.002475248	0.004950495	0.027227723	0.141882849	0.017326733	0.037128713	0.116336634	0.02970297	0.113861386	0.12280047	0.002475248	0.066831683	0.002475248	0.02970297	0.288411555	0.022277228	0.003360685	0.044554455	0.024752475	0.024752475	0.004950495	0.047029703	0.066831683	0.017326733	0.002475248	0.074257426	0.077135061	0.024752475	0.069306931	0.007653061
hsa-miR-1260b	0.119353549	0.159611183	0.206036843	0.09928538	0.330353462	0.118811881	0.453585245	0.04950495	0.138314055	0.135677691	0.071782178	0.261428072	0.004950495	0.037128713	0.042079208	0.022277228	0.012376238	0.002475248	0.074257426	0.002475248	0.004950495	0.027227723	0.141882849	0.017326733	0.037128713	0.116336634	0.02970297	0.113861386	0.12280047	0.002475248	0.066831683	0.002475248	0.02970297	0.288411555	0.022277228	0.003360685	0.044554455	0.024752475	0.024752475	0.004950495	0.047029703	0.066831683	0.017326733	0.002475248	0.074257426	0.077135061	0.024752475	0.069306931	0.007653061
hsa-miR-4723	0.119353549	0.159611183	0.206036843	0.09928538	0.330353462	0.118811881	0.453585245	0.04950495	0.138314055	0.135677691	0.071782178	0.261428072	0.004950495	0.037128713	0.042079208	0.022277228	0.012376238	0.002475248	0.074257426	0.002475248	0.004950495	0.027227723	0.141882849	0.017326733	0.037128713	0.116336634	0.02970297	0.113861386	0.12280047	0.002475248	0.066831683	0.002475248	0.02970297	0.288411555	0.022277228	0.003360685	0.044554455	0.024752475	0.024752475	0.004950495	0.047029703	0.066831683	0.017326733	0.002475248	0.074257426	0.077135061	0.024752475	0.069306931	0.007653061
hsa-miR-1291	0.119353549	0.159611183	0.206036843	0.09928538	0.330353462	0.118811881	0.453585245	0.04950495	0.138314055	0.135677691	0.071782178	0.261428072	0.004950495	0.037128713	0.042079208	0.022277228	0.012376238	0.002475248	0.074257426	0.002475248	0.004950495	0.027227723	0.141882849	0.017326733	0.037128713	0.116336634	0.02970297	0.113861386	0.12280047	0.002475248	0.066831683	0.002475248	0.02970297	0.288411555	0.022277228	0.003360685	0.044554455	0.024752475	0.024752475	0.004950495	0.047029703	0.066831683	0.017326733	0.002475248	0.074257426	0.077135061	0.024752475	0.069306931	0.007653061
hsa-miR-543	0.119353549	0.159611183	0.206036843	0.09928538	0.330353462	0.118811881	0.453585245	0.04950495	0.138314055	0.135677691	0.071782178	0.261428072	0.004950495	0.037128713	0.042079208	0.022277228	0.012376238	0.002475248	0.074257426	0.002475248	0.004950495	0.027227723	0.141882849	0.017326733	0.037128713	0.116336634	0.02970297	0.113861386	0.12280047	0.002475248	0.066831683	0.002475248	0.02970297	0.288411555	0.022277228	0.003360685	0.044554455	0.024752475	0.024752475	0.004950495	0.047029703	0.066831683	0.017326733	0.002475248	0.074257426	0.077135061	0.024752475	0.069306931	0.007653061
hsa-miR-3928	0.119353549	0.159611183	0.206036843	0.09928538	0.330353462	0.118811881	0.453585245	0.04950495	0.138314055	0.135677691	0.071782178	0.261428072	0.004950495	0.037128713	0.042079208	0.022277228	0.012376238	0.002475248	0.074257426	0.002475248	0.004950495	0.027227723	0.141882849	0.017326733	0.037128713	0.116336634	0.02970297	0.113861386	0.12280047	0.002475248	0.066831683	0.002475248	0.02970297	0.288411555	0.022277228	0.003360685	0.044554455	0.024752475	0.024752475	0.004950495	0.047029703	0.066831683	0.017326733	0.002475248	0.074257426	0.077135061	0.024752475	0.069306931	0.007653061
hsa-miR-1908	0.119353549	0.159611183	0.206036843	0.09928538	0.330353462	0.118811881	0.453585245	0.04950495	0.138314055	0.135677691	0.071782178	0.261428072	0.004950495	0.037128713	0.042079208	0.022277228	0.012376238	0.002475248	0.074257426	0.002475248	0.004950495	0.027227723	0.141882849	0.017326733	0.037128713	0.116336634	0.02970297	0.113861386	0.12280047	0.002475248	0.066831683	0.002475248	0.02970297	0.288411555	0.022277228	0.003360685	0.044554455	0.024752475	0.024752475	0.004950495	0.047029703	0.066831683	0.017326733	0.002475248	0.074257426	0.077135061	0.024752475	0.069306931	0.007653061
hsa-miR-4448	0.119353549	0.159611183	0.206036843	0.09928538	0.330353462	0.118811881	0.453585245	0.04950495	0.138314055	0.135677691	0.071782178	0.261428072	0.004950495	0.037128713	0.042079208	0.022277228	0.012376238	0.002475248	0.074257426	0.002475248	0.004950495	0.027227723	0.141882849	0.017326733	0.037128713	0.116336634	0.02970297	0.113861386	0.12280047	0.002475248	0.066831683	0.002475248	0.02970297	0.288411555	0.022277228	0.003360685	0.044554455	0.024752475	0.024752475	0.004950495	0.047029703	0.066831683	0.017326733	0.002475248	0.074257426	0.077135061	0.024752475	0.069306931	0.007653061
hsa-miR-580	0.119353549	0.159611183	0.206036843	0.09928538	0.330353462	0.118811881	0.453585245	0.04950495	0.138314055	0.135677691	0.071782178	0.261428072	0.004950495	0.037128713	0.042079208	0.022277228	0.012376238	0.002475248	0.074257426	0.002475248	0.004950495	0.027227723	0.141882849	0.017326733	0.037128713	0.116336634	0.02970297	0.113861386	0.12280047	0.002475248	0.066831683	0.002475248	0.02970297	0.288411555	0.022277228	0.003360685	0.044554455	0.024752475	0.024752475	0.004950495	0.047029703	0.066831683	0.017326733	0.002475248	0.074257426	0.077135061	0.024752475	0.069306931	0.007653061
hsa-miR-645	0.119353549	0.159611183	0.206036843	0.09928538	0.330353462	0.118811881	0.453585245	0.04950495	0.138314055	0.135677691	0.071782178	0.261428072	0.004950495	0.037128713	0.042079208	0.022277228	0.012376238	0.002475248	0.074257426	0.002475248	0.004950495	0.027227723	0.141882849	0.017326733	0.037128713	0.116336634	0.02970297	0.113861386	0.12280047	0.002475248	0.066831683	0.002475248	0.02970297	0.288411555	0.022277228	0.003360685	0.044554455	0.024752475	0.024752475	0.004950495	0.047029703	0.066831683	0.017326733	0.002475248	0.074257426	0.077135061	0.024752475	0.069306931	0.007653061
hsa-miR-1182	0.119353549	0.159611183	0.206036843	0.09928538	0.330353462	0.118811881	0.453585245	0.04950495	0.138314055	0.135677691	0.071782178	0.261428072	0.004950495	0.037128713	0.042079208	0.022277228	0.012376238	0.002475248	0.074257426	0.002475248	0.004950495	0.027227723	0.141882849	0.017326733	0.037128713	0.116336634	0.02970297	0.113861386	0.12280047	0.002475248	0.066831683	0.002475248	0.02970297	0.288411555	0.022277228	0.003360685	0.044554455	0.024752475	0.024752475	0.004950495	0.047029703	0.066831683	0.017326733	0.002475248	0.074257426	0.077135061	0.024752475	0.069306931	0.007653061
hsa-miR-1274a	0.119353549	0.159611183	0.206036843	0.09928538	0.330353462	0.118811881	0.453585245	0.04950495	0.138314055	0.135677691	0.071782178	0.261428072	0.004950495	0.037128713	0.042079208	0.022277228	0.012376238	0.002475248	0.074257426	0.002475248	0.004950495	0.027227723	0.141882849	0.017326733	0.037128713	0.116336634	0.02970297	0.113861386	0.12280047	0.002475248	0.066831683	0.002475248	0.02970297	0.288411555	0.022277228	0.003360685	0.044554455	0.024752475	0.024752475	0.004950495	0.047029703	0.066831683	0.017326733	0.002475248	0.074257426	0.077135061	0.024752475	0.069306931	0.007653061
hsa-miR-4782	0.119353549	0.159611183	0.206036843	0.09928538	0.330353462	0.118811881	0.453585245	0.04950495	0.138314055	0.135677691	0.071782178	0.261428072	0.004950495	0.037128713	0.042079208	0.022277228	0.012376238	0.002475248	0.074257426	0.002475248	0.004950495	0.027227723	0.141882849	0.017326733	0.037128713	0.116336634	0.02970297	0.113861386	0.12280047	0.002475248	0.066831683	0.002475248	0.02970297	0.288411555	0.022277228	0.003360685	0.044554455	0.024752475	0.024752475	0.004950495	0.047029703	0.066831683	0.017326733	0.002475248	0.074257426	0.077135061	0.024752475	0.069306931	0.007653061
hsa-miR-656	0.119353549	0.159611183	0.206036843	0.09928538	0.330353462	0.118811881	0.453585245	0.04950495	0.138314055	0.135677691	0.071782178	0.261428072	0.004950495	0.037128713	0.042079208	0.022277228	0.012376238	0.002475248	0.074257426	0.002475248	0.004950495	0.027227723	0.141882849	0.017326733	0.037128713	0.116336634	0.02970297	0.113861386	0.12280047	0.002475248	0.066831683	0.002475248	0.02970297	0.288411555	0.022277228	0.003360685	0.044554455	0.024752475	0.024752475	0.004950495	0.047029703	0.066831683	0.017326733	0.002475248	0.074257426	0.077135061	0.024752475	0.069306931	0.007653061
hsa-miR-4437	0.119353549	0.159611183	0.206036843	0.09928538	0.330353462	0.118811881	0.453585245	0.04950495	0.138314055	0.135677691	0.071782178	0.261428072	0.004950495	0.037128713	0.042079208	0.022277228	0.012376238	0.002475248	0.074257426	0.002475248	0.004950495	0.027227723	0.141882849	0.017326733	0.037128713	0.116336634	0.02970297	0.113861386	0.12280047	0.002475248	0.066831683	0.002475248	0.02970297	0.288411555	0.022277228	0.003360685	0.044554455	0.024752475	0.024752475	0.004950495	0.047029703	0.066831683	0.017326733	0.002475248	0.074257426	0.077135061	0.024752475	0.069306931	0.007653061
hsa-miR-4674	0.119353549	0.159611183	0.206036843	0.09928538	0.330353462	0.118811881	0.453585245	0.04950495	0.138314055	0.135677691	0.071782178	0.261428072	0.004950495	0.037128713	0.042079208	0.022277228	0.012376238	0.002475248	0.074257426	0.002475248	0.004950495	0.027227723	0.141882849	0.017326733	0.037128713	0.116336634	0.02970297	0.113861386	0.12280047	0.002475248	0.066831683	0.002475248	0.02970297	0.288411555	0.022277228	0.003360685	0.044554455	0.024752475	0.024752475	0.004950495	0.047029703	0.066831683	0.017326733	0.002475248	0.074257426	0.077135061	0.024752475	0.069306931	0.007653061
hsa-miR-4722	0.119353549	0.159611183	0.206036843	0.09928538	0.330353462	0.118811881	0.453585245	0.04950495	0.138314055	0.135677691	0.071782178	0.261428072	0.004950495	0.037128713	0.042079208	0.022277228	0.012376238	0.002475248	0.074257426	0.002475248	0.004950495	0.027227723	0.141882849	0.017326733	0.037128713	0.116336634	0.02970297	0.113861386	0.12280047	0.002475248	0.066831683	0.002475248	0.02970297	0.288411555	0.022277228	0.003360685	0.044554455	0.024752475	0.024752475	0.004950495	0.047029703	0.066831683	0.017326733	0.002475248	0.074257426	0.077135061	0.024752475	0.069306931	0.007653061
hsa-miR-4516	0.119353549	0.159611183	0.206036843	0.09928538	0.330353462	0.118811881	0.453585245	0.04950495	0.138314055	0.135677691	0.071782178	0.261428072	0.004950495	0.037128713	0.042079208	0.022277228	0.012376238	0.002475248	0.074257426	0.002475248	0.004950495	0.027227723	0.141882849	0.017326733	0.037128713	0.116336634	0.02970297	0.113861386	0.12280047	0.002475248	0.066831683	0.002475248	0.02970297	0.288411555	0.022277228	0.003360685	0.044554455	0.024752475	0.024752475	0.004950495	0.047029703	0.066831683	0.017326733	0.002475248	0.074257426	0.077135061	0.024752475	0.069306931	0.007653061
hsa-miR-581	0.119353549	0.159611183	0.206036843	0.09928538	0.330353462	0.118811881	0.453585245	0.04950495	0.138314055	0.135677691	0.071782178	0.261428072	0.004950495	0.037128713	0.042079208	0.022277228	0.012376238	0.002475248	0.074257426	0.002475248	0.004950495	0.027227723	0.141882849	0.017326733	0.037128713	0.116336634	0.02970297	0.113861386	0.12280047	0.002475248	0.066831683	0.002475248	0.02970297	0.288411555	0.022277228	0.003360685	0.044554455	0.024752475	0.024752475	0.004950495	0.047029703	0.066831683	0.017326733	0.002475248	0.074257426	0.077135061	0.024752475	0.069306931	0.007653061
hsa-miR-4458	0.119353549	0.159611183	0.206036843	0.09928538	0.330353462	0.118811881	0.453585245	0.04950495	0.138314055	0.398736018	0.071782178	0.261428072	0.004950495	0.037128713	0.042079208	0.022277228	0.012376238	0.002475248	0.074257426	0.002475248	0.004950495	0.027227723	0.394330493	0.017326733	0.037128713	0.116336634	0.02970297	0.113861386	0.12280047	0.002475248	0.066831683	0.002475248	0.02970297	0.288411555	0.022277228	0.003360685	0.044554455	0.024752475	0.024752475	0.004950495	0.047029703	0.066831683	0.017326733	0.002475248	0.074257426	0.077135061	0.024752475	0.069306931	0.007653061
hsa-miR-1284	0.119353549	0.401509759	0.487147783	0.38720448	0.553233126	0.118811881	0.453585245	0.04950495	0.402430016	0.346576687	0.071782178	0.511049312	0.004950495	0.037128713	0.042079208	0.022277228	0.012376238	0.002475248	0.074257426	0.002475248	0.004950495	0.027227723	0.141882849	0.017326733	0.037128713	0.116336634	0.02970297	0.113861386	0.454665211	0.002475248	0.066831683	0.002475248	0.02970297	0.288411555	0.022277228	0.336127832	0.044554455	0.024752475	0.024752475	0.004950495	0.047029703	0.066831683	0.017326733	0.002475248	0.074257426	0.32423212	0.024752475	0.069306931	0.007653061
hsa-miR-1292	0.119353549	0.159611183	0.206036843	0.09928538	0.330353462	0.118811881	0.453585245	0.04950495	0.138314055	0.135677691	0.071782178	0.261428072	0.004950495	0.037128713	0.042079208	0.022277228	0.012376238	0.002475248	0.074257426	0.002475248	0.004950495	0.027227723	0.141882849	0.017326733	0.037128713	0.116336634	0.02970297	0.113861386	0.12280047	0.002475248	0.066831683	0.002475248	0.02970297	0.288411555	0.022277228	0.003360685	0.044554455	0.024752475	0.024752475	0.004950495	0.047029703	0.066831683	0.017326733	0.002475248	0.074257426	0.077135061	0.024752475	0.069306931	0.007653061
hsa-miR-664a	0.119353549	0.159611183	0.206036843	0.09928538	0.330353462	0.118811881	0.453585245	0.04950495	0.138314055	0.135677691	0.071782178	0.261428072	0.004950495	0.037128713	0.042079208	0.022277228	0.012376238	0.002475248	0.074257426	0.002475248	0.004950495	0.027227723	0.141882849	0.017326733	0.037128713	0.116336634	0.02970297	0.113861386	0.12280047	0.002475248	0.066831683	0.002475248	0.02970297	0.288411555	0.022277228	0.003360685	0.044554455	0.024752475	0.024752475	0.004950495	0.047029703	0.066831683	0.017326733	0.002475248	0.074257426	0.077135061	0.024752475	0.069306931	0.007653061
hsa-miR-573	0.119353549	0.159611183	0.206036843	0.09928538	0.330353462	0.118811881	0.453585245	0.04950495	0.138314055	0.135677691	0.071782178	0.261428072	0.004950495	0.037128713	0.042079208	0.022277228	0.012376238	0.002475248	0.074257426	0.002475248	0.004950495	0.027227723	0.141882849	0.017326733	0.037128713	0.116336634	0.02970297	0.113861386	0.12280047	0.002475248	0.066831683	0.002475248	0.02970297	0.288411555	0.022277228	0.003360685	0.044554455	0.024752475	0.024752475	0.004950495	0.047029703	0.066831683	0.017326733	0.002475248	0.074257426	0.077135061	0.024752475	0.069306931	0.007653061
hsa-miR-558	0.119353549	0.159611183	0.206036843	0.09928538	0.330353462	0.118811881	0.453585245	0.04950495	0.138314055	0.135677691	0.071782178	0.261428072	0.004950495	0.037128713	0.042079208	0.022277228	0.012376238	0.002475248	0.074257426	0.002475248	0.004950495	0.027227723	0.141882849	0.017326733	0.037128713	0.116336634	0.02970297	0.113861386	0.12280047	0.002475248	0.066831683	0.002475248	0.02970297	0.288411555	0.022277228	0.003360685	0.044554455	0.024752475	0.024752475	0.004950495	0.047029703	0.066831683	0.017326733	0.002475248	0.074257426	0.077135061	0.024752475	0.069306931	0.007653061
hsa-miR-634	0.119353549	0.159611183	0.206036843	0.09928538	0.330353462	0.118811881	0.453585245	0.04950495	0.138314055	0.135677691	0.071782178	0.261428072	0.004950495	0.037128713	0.042079208	0.022277228	0.012376238	0.002475248	0.074257426	0.002475248	0.004950495	0.027227723	0.141882849	0.017326733	0.037128713	0.116336634	0.02970297	0.113861386	0.12280047	0.002475248	0.066831683	0.002475248	0.02970297	0.288411555	0.022277228	0.003360685	0.044554455	0.024752475	0.024752475	0.004950495	0.047029703	0.066831683	0.017326733	0.002475248	0.074257426	0.077135061	0.024752475	0.069306931	0.007653061
hsa-miR-940	0.119353549	0.159611183	0.206036843	0.09928538	0.330353462	0.118811881	0.453585245	0.04950495	0.138314055	0.135677691	0.071782178	0.261428072	0.004950495	0.037128713	0.042079208	0.022277228	0.012376238	0.002475248	0.074257426	0.002475248	0.004950495	0.027227723	0.141882849	0.017326733	0.037128713	0.116336634	0.02970297	0.113861386	0.12280047	0.002475248	0.066831683	0.002475248	0.02970297	0.288411555	0.022277228	0.003360685	0.044554455	0.024752475	0.024752475	0.004950495	0.047029703	0.066831683	0.017326733	0.002475248	0.074257426	0.077135061	0.024752475	0.069306931	0.007653061
hsa-miR-888	0.119353549	0.159611183	0.206036843	0.09928538	0.330353462	0.118811881	0.453585245	0.04950495	0.138314055	0.135677691	0.071782178	0.261428072	0.004950495	0.037128713	0.042079208	0.022277228	0.012376238	0.002475248	0.074257426	0.002475248	0.004950495	0.027227723	0.141882849	0.017326733	0.037128713	0.116336634	0.02970297	0.113861386	0.12280047	0.002475248	0.066831683	0.002475248	0.02970297	0.288411555	0.022277228	0.003360685	0.044554455	0.024752475	0.024752475	0.004950495	0.047029703	0.066831683	0.017326733	0.002475248	0.074257426	0.077135061	0.024752475	0.069306931	0.007653061
hsa-miR-380	0.119353549	0.159611183	0.206036843	0.09928538	0.330353462	0.118811881	0.453585245	0.04950495	0.138314055	0.135677691	0.071782178	0.261428072	0.004950495	0.037128713	0.042079208	0.022277228	0.012376238	0.002475248	0.074257426	0.002475248	0.004950495	0.027227723	0.141882849	0.017326733	0.037128713	0.116336634	0.02970297	0.113861386	0.12280047	0.002475248	0.066831683	0.002475248	0.02970297	0.288411555	0.022277228	0.003360685	0.044554455	0.024752475	0.024752475	0.004950495	0.047029703	0.066831683	0.017326733	0.002475248	0.074257426	0.077135061	0.024752475	0.069306931	0.007653061
hsa-miR-665	0.119353549	0.159611183	0.206036843	0.09928538	0.330353462	0.118811881	0.453585245	0.04950495	0.138314055	0.135677691	0.071782178	0.261428072	0.004950495	0.037128713	0.042079208	0.022277228	0.012376238	0.002475248	0.074257426	0.002475248	0.004950495	0.027227723	0.141882849	0.017326733	0.037128713	0.116336634	0.02970297	0.113861386	0.12280047	0.002475248	0.066831683	0.002475248	0.02970297	0.288411555	0.022277228	0.003360685	0.044554455	0.024752475	0.024752475	0.004950495	0.047029703	0.066831683	0.017326733	0.002475248	0.074257426	0.077135061	0.024752475	0.069306931	0.007653061
hsa-miR-7515	0.119353549	0.159611183	0.206036843	0.09928538	0.330353462	0.118811881	0.453585245	0.04950495	0.138314055	0.135677691	0.071782178	0.261428072	0.004950495	0.037128713	0.042079208	0.022277228	0.012376238	0.002475248	0.074257426	0.002475248	0.004950495	0.027227723	0.141882849	0.017326733	0.037128713	0.116336634	0.02970297	0.113861386	0.12280047	0.002475248	0.066831683	0.002475248	0.02970297	0.288411555	0.022277228	0.003360685	0.044554455	0.024752475	0.024752475	0.004950495	0.047029703	0.066831683	0.017326733	0.002475248	0.074257426	0.077135061	0.024752475	0.069306931	0.007653061
hsa-miR-548m	0.119353549	0.159611183	0.206036843	0.09928538	0.330353462	0.118811881	0.453585245	0.04950495	0.138314055	0.135677691	0.071782178	0.261428072	0.004950495	0.037128713	0.042079208	0.022277228	0.012376238	0.002475248	0.074257426	0.002475248	0.004950495	0.027227723	0.141882849	0.017326733	0.037128713	0.116336634	0.02970297	0.113861386	0.12280047	0.002475248	0.066831683	0.002475248	0.02970297	0.288411555	0.022277228	0.003360685	0.044554455	0.024752475	0.024752475	0.004950495	0.047029703	0.066831683	0.017326733	0.002475248	0.074257426	0.077135061	0.024752475	0.069306931	0.007653061
hsa-miR-541	0.119353549	0.159611183	0.206036843	0.09928538	0.330353462	0.118811881	0.453585245	0.04950495	0.138314055	0.135677691	0.071782178	0.261428072	0.004950495	0.037128713	0.042079208	0.022277228	0.012376238	0.002475248	0.074257426	0.002475248	0.004950495	0.027227723	0.141882849	0.017326733	0.037128713	0.116336634	0.02970297	0.113861386	0.12280047	0.002475248	0.066831683	0.002475248	0.02970297	0.288411555	0.022277228	0.003360685	0.044554455	0.024752475	0.024752475	0.004950495	0.047029703	0.066831683	0.017326733	0.002475248	0.074257426	0.077135061	0.024752475	0.069306931	0.007653061
hsa-miR-4653	0.119353549	0.159611183	0.206036843	0.09928538	0.330353462	0.118811881	0.453585245	0.04950495	0.138314055	0.135677691	0.071782178	0.261428072	0.004950495	0.037128713	0.042079208	0.022277228	0.012376238	0.002475248	0.074257426	0.002475248	0.004950495	0.027227723	0.141882849	0.017326733	0.037128713	0.116336634	0.02970297	0.113861386	0.12280047	0.002475248	0.066831683	0.002475248	0.02970297	0.288411555	0.022277228	0.003360685	0.044554455	0.024752475	0.024752475	0.004950495	0.047029703	0.066831683	0.017326733	0.002475248	0.074257426	0.077135061	0.024752475	0.069306931	0.007653061
hsa-miR-3941	0.119353549	0.159611183	0.206036843	0.09928538	0.330353462	0.118811881	0.453585245	0.04950495	0.138314055	0.135677691	0.071782178	0.261428072	0.004950495	0.037128713	0.042079208	0.022277228	0.012376238	0.002475248	0.074257426	0.002475248	0.004950495	0.027227723	0.141882849	0.017326733	0.037128713	0.116336634	0.02970297	0.113861386	0.12280047	0.002475248	0.066831683	0.002475248	0.02970297	0.288411555	0.022277228	0.003360685	0.044554455	0.024752475	0.024752475	0.004950495	0.047029703	0.066831683	0.017326733	0.002475248	0.074257426	0.077135061	0.024752475	0.069306931	0.007653061
hsa-miR-466	0.119353549	0.159611183	0.206036843	0.09928538	0.330353462	0.118811881	0.453585245	0.04950495	0.138314055	0.135677691	0.071782178	0.261428072	0.004950495	0.037128713	0.042079208	0.022277228	0.012376238	0.002475248	0.074257426	0.002475248	0.004950495	0.027227723	0.141882849	0.017326733	0.037128713	0.116336634	0.02970297	0.113861386	0.12280047	0.002475248	0.066831683	0.002475248	0.02970297	0.288411555	0.022277228	0.003360685	0.044554455	0.024752475	0.024752475	0.004950495	0.047029703	0.066831683	0.017326733	0.002475248	0.074257426	0.077135061	0.024752475	0.069306931	0.007653061
hsa-miR-1470	0.119353549	0.159611183	0.206036843	0.09928538	0.330353462	0.118811881	0.453585245	0.04950495	0.138314055	0.135677691	0.071782178	0.261428072	0.004950495	0.037128713	0.042079208	0.022277228	0.012376238	0.002475248	0.074257426	0.002475248	0.004950495	0.027227723	0.141882849	0.017326733	0.037128713	0.116336634	0.02970297	0.113861386	0.12280047	0.002475248	0.066831683	0.002475248	0.02970297	0.288411555	0.022277228	0.003360685	0.044554455	0.024752475	0.024752475	0.004950495	0.047029703	0.066831683	0.017326733	0.002475248	0.074257426	0.077135061	0.024752475	0.069306931	0.007653061
hsa-miR-1253	0.119353549	0.159611183	0.206036843	0.09928538	0.330353462	0.118811881	0.453585245	0.04950495	0.138314055	0.135677691	0.071782178	0.261428072	0.004950495	0.037128713	0.042079208	0.022277228	0.012376238	0.002475248	0.074257426	0.002475248	0.004950495	0.027227723	0.141882849	0.017326733	0.037128713	0.116336634	0.02970297	0.113861386	0.12280047	0.002475248	0.066831683	0.002475248	0.02970297	0.288411555	0.022277228	0.003360685	0.044554455	0.024752475	0.024752475	0.004950495	0.047029703	0.066831683	0.017326733	0.002475248	0.074257426	0.077135061	0.024752475	0.069306931	0.007653061
hsa-miR-4269	0.119353549	0.159611183	0.206036843	0.09928538	0.330353462	0.118811881	0.453585245	0.04950495	0.138314055	0.135677691	0.071782178	0.261428072	0.004950495	0.037128713	0.042079208	0.022277228	0.012376238	0.002475248	0.074257426	0.002475248	0.004950495	0.027227723	0.141882849	0.017326733	0.037128713	0.116336634	0.02970297	0.113861386	0.12280047	0.002475248	0.066831683	0.002475248	0.02970297	0.288411555	0.022277228	0.003360685	0.044554455	0.024752475	0.024752475	0.004950495	0.047029703	0.066831683	0.017326733	0.002475248	0.074257426	0.077135061	0.024752475	0.069306931	0.007653061
hsa-miR-4667	0.119353549	0.159611183	0.206036843	0.09928538	0.330353462	0.118811881	0.453585245	0.04950495	0.138314055	0.135677691	0.071782178	0.261428072	0.004950495	0.037128713	0.042079208	0.022277228	0.012376238	0.002475248	0.074257426	0.002475248	0.004950495	0.027227723	0.141882849	0.017326733	0.037128713	0.116336634	0.02970297	0.113861386	0.12280047	0.002475248	0.066831683	0.002475248	0.02970297	0.288411555	0.022277228	0.003360685	0.044554455	0.024752475	0.024752475	0.004950495	0.047029703	0.066831683	0.017326733	0.002475248	0.074257426	0.077135061	0.024752475	0.069306931	0.007653061
hsa-miR-664b	0.119353549	0.159611183	0.206036843	0.09928538	0.330353462	0.118811881	0.453585245	0.04950495	0.138314055	0.135677691	0.071782178	0.261428072	0.004950495	0.037128713	0.042079208	0.022277228	0.012376238	0.002475248	0.074257426	0.002475248	0.004950495	0.027227723	0.141882849	0.017326733	0.037128713	0.116336634	0.02970297	0.113861386	0.12280047	0.002475248	0.066831683	0.002475248	0.02970297	0.288411555	0.022277228	0.003360685	0.044554455	0.024752475	0.024752475	0.004950495	0.047029703	0.066831683	0.017326733	0.002475248	0.074257426	0.077135061	0.024752475	0.069306931	0.007653061
hsa-miR-556	0.119353549	0.159611183	0.206036843	0.09928538	0.330353462	0.118811881	0.453585245	0.04950495	0.138314055	0.135677691	0.071782178	0.261428072	0.004950495	0.037128713	0.042079208	0.022277228	0.012376238	0.002475248	0.074257426	0.002475248	0.004950495	0.027227723	0.141882849	0.017326733	0.037128713	0.116336634	0.02970297	0.113861386	0.12280047	0.002475248	0.066831683	0.002475248	0.02970297	0.288411555	0.022277228	0.003360685	0.044554455	0.024752475	0.024752475	0.004950495	0.047029703	0.066831683	0.017326733	0.002475248	0.074257426	0.077135061	0.024752475	0.069306931	0.007653061
hsa-miR-579	0.119353549	0.159611183	0.206036843	0.09928538	0.330353462	0.118811881	0.453585245	0.04950495	0.138314055	0.135677691	0.071782178	0.261428072	0.004950495	0.037128713	0.042079208	0.022277228	0.012376238	0.002475248	0.074257426	0.002475248	0.004950495	0.027227723	0.141882849	0.017326733	0.037128713	0.116336634	0.02970297	0.113861386	0.12280047	0.002475248	0.066831683	0.002475248	0.02970297	0.288411555	0.022277228	0.003360685	0.044554455	0.024752475	0.024752475	0.004950495	0.047029703	0.066831683	0.017326733	0.002475248	0.074257426	0.077135061	0.024752475	0.069306931	0.007653061
hsa-miR-3064	0.119353549	0.159611183	0.206036843	0.09928538	0.330353462	0.118811881	0.453585245	0.04950495	0.138314055	0.135677691	0.071782178	0.261428072	0.004950495	0.037128713	0.042079208	0.022277228	0.012376238	0.002475248	0.074257426	0.002475248	0.004950495	0.027227723	0.141882849	0.017326733	0.037128713	0.116336634	0.02970297	0.113861386	0.12280047	0.002475248	0.066831683	0.002475248	0.02970297	0.288411555	0.022277228	0.003360685	0.044554455	0.024752475	0.024752475	0.004950495	0.047029703	0.066831683	0.017326733	0.002475248	0.074257426	0.077135061	0.024752475	0.069306931	0.007653061
hsa-miR-548p	0.119353549	0.159611183	0.206036843	0.09928538	0.330353462	0.118811881	0.453585245	0.04950495	0.138314055	0.135677691	0.071782178	0.261428072	0.004950495	0.037128713	0.042079208	0.022277228	0.012376238	0.002475248	0.074257426	0.002475248	0.004950495	0.027227723	0.141882849	0.017326733	0.037128713	0.116336634	0.02970297	0.113861386	0.12280047	0.002475248	0.066831683	0.002475248	0.02970297	0.288411555	0.022277228	0.003360685	0.044554455	0.024752475	0.024752475	0.004950495	0.047029703	0.066831683	0.017326733	0.002475248	0.074257426	0.077135061	0.024752475	0.069306931	0.007653061
hsa-miR-1269a	0.119353549	0.159611183	0.206036843	0.09928538	0.330353462	0.118811881	0.453585245	0.04950495	0.138314055	0.135677691	0.071782178	0.261428072	0.004950495	0.037128713	0.042079208	0.022277228	0.012376238	0.002475248	0.074257426	0.002475248	0.004950495	0.027227723	0.141882849	0.017326733	0.037128713	0.116336634	0.02970297	0.113861386	0.12280047	0.002475248	0.066831683	0.002475248	0.02970297	0.288411555	0.022277228	0.003360685	0.044554455	0.024752475	0.024752475	0.004950495	0.047029703	0.066831683	0.017326733	0.002475248	0.074257426	0.077135061	0.024752475	0.069306931	0.007653061
hsa-miR-1225	0.119353549	0.159611183	0.206036843	0.09928538	0.330353462	0.118811881	0.453585245	0.04950495	0.138314055	0.135677691	0.071782178	0.261428072	0.004950495	0.037128713	0.042079208	0.022277228	0.012376238	0.002475248	0.074257426	0.002475248	0.004950495	0.027227723	0.141882849	0.017326733	0.037128713	0.116336634	0.02970297	0.113861386	0.12280047	0.002475248	0.066831683	0.002475248	0.02970297	0.288411555	0.022277228	0.003360685	0.044554455	0.024752475	0.024752475	0.004950495	0.047029703	0.066831683	0.017326733	0.002475248	0.074257426	0.077135061	0.024752475	0.069306931	0.007653061
hsa-miR-3162	0.119353549	0.159611183	0.206036843	0.09928538	0.330353462	0.118811881	0.453585245	0.04950495	0.138314055	0.135677691	0.071782178	0.261428072	0.004950495	0.037128713	0.042079208	0.022277228	0.012376238	0.002475248	0.074257426	0.002475248	0.004950495	0.027227723	0.141882849	0.017326733	0.037128713	0.116336634	0.02970297	0.113861386	0.12280047	0.002475248	0.066831683	0.002475248	0.02970297	0.288411555	0.022277228	0.003360685	0.044554455	0.024752475	0.024752475	0.004950495	0.047029703	0.066831683	0.017326733	0.002475248	0.074257426	0.077135061	0.024752475	0.069306931	0.007653061
hsa-miR-875	0.119353549	0.159611183	0.206036843	0.09928538	0.330353462	0.118811881	0.453585245	0.04950495	0.138314055	0.135677691	0.071782178	0.261428072	0.004950495	0.037128713	0.042079208	0.022277228	0.012376238	0.002475248	0.074257426	0.002475248	0.004950495	0.027227723	0.141882849	0.017326733	0.037128713	0.116336634	0.02970297	0.113861386	0.12280047	0.002475248	0.066831683	0.002475248	0.02970297	0.288411555	0.022277228	0.003360685	0.044554455	0.024752475	0.024752475	0.004950495	0.047029703	0.066831683	0.017326733	0.002475248	0.074257426	0.077135061	0.024752475	0.069306931	0.007653061
hsa-miR-5582	0.119353549	0.159611183	0.206036843	0.09928538	0.330353462	0.118811881	0.453585245	0.04950495	0.138314055	0.135677691	0.071782178	0.261428072	0.004950495	0.037128713	0.042079208	0.022277228	0.012376238	0.002475248	0.074257426	0.002475248	0.004950495	0.027227723	0.141882849	0.017326733	0.037128713	0.116336634	0.02970297	0.113861386	0.12280047	0.002475248	0.066831683	0.002475248	0.02970297	0.288411555	0.022277228	0.003360685	0.044554455	0.024752475	0.024752475	0.004950495	0.047029703	0.066831683	0.017326733	0.002475248	0.074257426	0.077135061	0.024752475	0.069306931	0.007653061
hsa-miR-631	0.119353549	0.159611183	0.206036843	0.09928538	0.330353462	0.118811881	0.453585245	0.04950495	0.138314055	0.135677691	0.071782178	0.261428072	0.004950495	0.037128713	0.042079208	0.022277228	0.012376238	0.002475248	0.074257426	0.002475248	0.004950495	0.027227723	0.141882849	0.017326733	0.037128713	0.116336634	0.02970297	0.113861386	0.12280047	0.002475248	0.066831683	0.002475248	0.02970297	0.288411555	0.022277228	0.003360685	0.044554455	0.024752475	0.024752475	0.004950495	0.047029703	0.066831683	0.017326733	0.002475248	0.074257426	0.077135061	0.024752475	0.069306931	0.007653061
hsa-miR-670	0.119353549	0.159611183	0.206036843	0.09928538	0.330353462	0.118811881	0.453585245	0.04950495	0.138314055	0.135677691	0.071782178	0.261428072	0.004950495	0.037128713	0.042079208	0.022277228	0.012376238	0.002475248	0.074257426	0.002475248	0.004950495	0.027227723	0.141882849	0.017326733	0.037128713	0.116336634	0.02970297	0.113861386	0.12280047	0.002475248	0.066831683	0.002475248	0.02970297	0.288411555	0.022277228	0.003360685	0.044554455	0.024752475	0.024752475	0.004950495	0.047029703	0.066831683	0.017326733	0.002475248	0.074257426	0.077135061	0.024752475	0.069306931	0.007653061
hsa-miR-496	0.119353549	0.159611183	0.206036843	0.09928538	0.330353462	0.118811881	0.453585245	0.04950495	0.138314055	0.135677691	0.071782178	0.261428072	0.004950495	0.037128713	0.042079208	0.022277228	0.012376238	0.002475248	0.074257426	0.002475248	0.004950495	0.027227723	0.141882849	0.017326733	0.037128713	0.116336634	0.02970297	0.113861386	0.12280047	0.002475248	0.066831683	0.002475248	0.02970297	0.288411555	0.022277228	0.003360685	0.044554455	0.024752475	0.024752475	0.004950495	0.047029703	0.066831683	0.017326733	0.002475248	0.074257426	0.077135061	0.024752475	0.069306931	0.007653061
hsa-miR-23c	0.119353549	0.159611183	0.206036843	0.09928538	0.330353462	0.118811881	0.453585245	0.04950495	0.138314055	0.135677691	0.071782178	0.261428072	0.004950495	0.037128713	0.042079208	0.022277228	0.012376238	0.002475248	0.074257426	0.002475248	0.004950495	0.027227723	0.141882849	0.017326733	0.037128713	0.116336634	0.02970297	0.113861386	0.12280047	0.002475248	0.066831683	0.002475248	0.02970297	0.288411555	0.022277228	0.003360685	0.044554455	0.024752475	0.024752475	0.004950495	0.047029703	0.066831683	0.017326733	0.002475248	0.074257426	0.077135061	0.024752475	0.069306931	0.007653061
hsa-miR-891a	0.119353549	0.159611183	0.206036843	0.09928538	0.330353462	0.118811881	0.453585245	0.04950495	0.138314055	0.135677691	0.071782178	0.261428072	0.004950495	0.037128713	0.042079208	0.022277228	0.012376238	0.002475248	0.074257426	0.002475248	0.004950495	0.027227723	0.141882849	0.017326733	0.037128713	0.116336634	0.02970297	0.113861386	0.12280047	0.002475248	0.066831683	0.002475248	0.02970297	0.288411555	0.022277228	0.003360685	0.044554455	0.024752475	0.024752475	0.004950495	0.047029703	0.066831683	0.017326733	0.002475248	0.074257426	0.077135061	0.024752475	0.069306931	0.007653061
hsa-miR-3178	0.119353549	0.159611183	0.206036843	0.09928538	0.330353462	0.118811881	0.453585245	0.04950495	0.138314055	0.135677691	0.071782178	0.261428072	0.004950495	0.037128713	0.042079208	0.022277228	0.012376238	0.002475248	0.074257426	0.002475248	0.004950495	0.027227723	0.141882849	0.017326733	0.037128713	0.116336634	0.02970297	0.113861386	0.12280047	0.002475248	0.066831683	0.002475248	0.02970297	0.288411555	0.022277228	0.003360685	0.044554455	0.024752475	0.024752475	0.004950495	0.047029703	0.066831683	0.017326733	0.002475248	0.074257426	0.077135061	0.024752475	0.069306931	0.007653061
hsa-miR-887	0.119353549	0.159611183	0.206036843	0.09928538	0.330353462	0.118811881	0.453585245	0.04950495	0.138314055	0.135677691	0.071782178	0.261428072	0.004950495	0.037128713	0.042079208	0.022277228	0.012376238	0.002475248	0.074257426	0.002475248	0.004950495	0.027227723	0.141882849	0.017326733	0.037128713	0.116336634	0.02970297	0.113861386	0.12280047	0.002475248	0.066831683	0.002475248	0.02970297	0.288411555	0.022277228	0.003360685	0.044554455	0.024752475	0.024752475	0.004950495	0.047029703	0.066831683	0.017326733	0.002475248	0.074257426	0.077135061	0.024752475	0.069306931	0.007653061
hsa-miR-3622b	0.119353549	0.159611183	0.206036843	0.09928538	0.330353462	0.118811881	0.453585245	0.04950495	0.138314055	0.135677691	0.071782178	0.261428072	0.004950495	0.037128713	0.042079208	0.022277228	0.012376238	0.002475248	0.074257426	0.002475248	0.004950495	0.027227723	0.141882849	0.017326733	0.037128713	0.116336634	0.02970297	0.113861386	0.12280047	0.002475248	0.066831683	0.002475248	0.02970297	0.288411555	0.022277228	0.003360685	0.044554455	0.024752475	0.024752475	0.004950495	0.047029703	0.066831683	0.017326733	0.002475248	0.074257426	0.077135061	0.024752475	0.069306931	0.007653061
hsa-miR-548i	0.119353549	0.159611183	0.206036843	0.09928538	0.330353462	0.118811881	0.453585245	0.04950495	0.138314055	0.135677691	0.071782178	0.261428072	0.004950495	0.037128713	0.042079208	0.022277228	0.012376238	0.002475248	0.074257426	0.002475248	0.004950495	0.027227723	0.141882849	0.017326733	0.037128713	0.116336634	0.02970297	0.113861386	0.12280047	0.002475248	0.066831683	0.002475248	0.02970297	0.288411555	0.022277228	0.003360685	0.044554455	0.024752475	0.024752475	0.004950495	0.047029703	0.066831683	0.017326733	0.002475248	0.074257426	0.077135061	0.024752475	0.069306931	0.007653061
hsa-miR-4273	0.119353549	0.159611183	0.206036843	0.09928538	0.330353462	0.118811881	0.453585245	0.04950495	0.138314055	0.135677691	0.071782178	0.261428072	0.004950495	0.037128713	0.042079208	0.022277228	0.012376238	0.002475248	0.074257426	0.002475248	0.004950495	0.027227723	0.141882849	0.017326733	0.037128713	0.116336634	0.02970297	0.113861386	0.12280047	0.002475248	0.066831683	0.002475248	0.02970297	0.288411555	0.022277228	0.003360685	0.044554455	0.024752475	0.024752475	0.004950495	0.047029703	0.066831683	0.017326733	0.002475248	0.074257426	0.077135061	0.024752475	0.069306931	0.007653061
hsa-miR-4496	0.119353549	0.159611183	0.206036843	0.09928538	0.330353462	0.118811881	0.453585245	0.04950495	0.138314055	0.135677691	0.071782178	0.261428072	0.004950495	0.037128713	0.042079208	0.022277228	0.012376238	0.002475248	0.074257426	0.002475248	0.004950495	0.027227723	0.141882849	0.017326733	0.037128713	0.116336634	0.02970297	0.113861386	0.12280047	0.002475248	0.066831683	0.002475248	0.02970297	0.288411555	0.022277228	0.003360685	0.044554455	0.024752475	0.024752475	0.004950495	0.047029703	0.066831683	0.017326733	0.002475248	0.074257426	0.077135061	0.024752475	0.069306931	0.007653061
hsa-miR-4775	0.119353549	0.159611183	0.206036843	0.09928538	0.330353462	0.118811881	0.453585245	0.04950495	0.138314055	0.135677691	0.071782178	0.261428072	0.004950495	0.037128713	0.042079208	0.022277228	0.012376238	0.002475248	0.074257426	0.002475248	0.004950495	0.027227723	0.141882849	0.017326733	0.037128713	0.116336634	0.02970297	0.113861386	0.12280047	0.002475248	0.066831683	0.002475248	0.02970297	0.288411555	0.022277228	0.003360685	0.044554455	0.024752475	0.024752475	0.004950495	0.047029703	0.066831683	0.017326733	0.002475248	0.074257426	0.077135061	0.024752475	0.069306931	0.007653061
hsa-miR-1269b	0.119353549	0.159611183	0.206036843	0.09928538	0.330353462	0.118811881	0.453585245	0.04950495	0.138314055	0.135677691	0.071782178	0.261428072	0.004950495	0.037128713	0.042079208	0.022277228	0.012376238	0.002475248	0.074257426	0.002475248	0.004950495	0.027227723	0.141882849	0.017326733	0.037128713	0.116336634	0.02970297	0.113861386	0.12280047	0.002475248	0.066831683	0.002475248	0.02970297	0.288411555	0.022277228	0.003360685	0.044554455	0.024752475	0.024752475	0.004950495	0.047029703	0.066831683	0.017326733	0.002475248	0.074257426	0.077135061	0.024752475	0.069306931	0.007653061
hsa-miR-1178	0.119353549	0.159611183	0.206036843	0.09928538	0.330353462	0.118811881	0.453585245	0.04950495	0.138314055	0.135677691	0.071782178	0.261428072	0.004950495	0.037128713	0.042079208	0.022277228	0.012376238	0.002475248	0.074257426	0.002475248	0.004950495	0.027227723	0.141882849	0.017326733	0.037128713	0.116336634	0.02970297	0.113861386	0.12280047	0.002475248	0.066831683	0.002475248	0.02970297	0.288411555	0.022277228	0.003360685	0.044554455	0.024752475	0.024752475	0.004950495	0.047029703	0.066831683	0.017326733	0.002475248	0.074257426	0.077135061	0.024752475	0.069306931	0.007653061
hsa-miR-1298	0.119353549	0.159611183	0.206036843	0.09928538	0.330353462	0.118811881	0.453585245	0.04950495	0.138314055	0.135677691	0.071782178	0.261428072	0.004950495	0.037128713	0.042079208	0.022277228	0.012376238	0.002475248	0.074257426	0.002475248	0.004950495	0.027227723	0.141882849	0.017326733	0.037128713	0.116336634	0.02970297	0.113861386	0.12280047	0.002475248	0.066831683	0.002475248	0.02970297	0.288411555	0.022277228	0.003360685	0.044554455	0.024752475	0.024752475	0.004950495	0.047029703	0.066831683	0.017326733	0.002475248	0.074257426	0.077135061	0.024752475	0.069306931	0.007653061
hsa-miR-576	0.396272666	0.358204643	0.206036843	0.348466421	0.560184904	0.118811881	0.453585245	0.04950495	0.352328852	0.135677691	0.071782178	0.261428072	0.004950495	0.037128713	0.042079208	0.022277228	0.012376238	0.002475248	0.074257426	0.002475248	0.004950495	0.027227723	0.379294008	0.017326733	0.037128713	0.116336634	0.02970297	0.113861386	0.12280047	0.002475248	0.066831683	0.002475248	0.02970297	0.288411555	0.022277228	0.003360685	0.044554455	0.024752475	0.024752475	0.004950495	0.047029703	0.066831683	0.017326733	0.002475248	0.074257426	0.077135061	0.024752475	0.069306931	0.007653061
hsa-miR-1273g	0.338988996	0.362640465	0.46847216	0.357021799	0.569864531	0.118811881	0.685225849	0.04950495	0.353459469	0.372190648	0.071782178	0.47983878	0.004950495	0.037128713	0.042079208	0.022277228	0.012376238	0.002475248	0.074257426	0.002475248	0.004950495	0.027227723	0.350989424	0.017326733	0.037128713	0.116336634	0.02970297	0.113861386	0.12280047	0.002475248	0.066831683	0.002475248	0.02970297	0.503004791	0.022277228	0.32699779	0.044554455	0.024752475	0.024752475	0.004950495	0.047029703	0.066831683	0.017326733	0.002475248	0.074257426	0.077135061	0.024752475	0.069306931	0.007653061
hsa-miR-761	0.119353549	0.159611183	0.206036843	0.09928538	0.330353462	0.118811881	0.453585245	0.04950495	0.138314055	0.135677691	0.071782178	0.261428072	0.004950495	0.037128713	0.042079208	0.022277228	0.012376238	0.002475248	0.074257426	0.002475248	0.004950495	0.027227723	0.141882849	0.017326733	0.037128713	0.116336634	0.02970297	0.113861386	0.12280047	0.002475248	0.066831683	0.002475248	0.02970297	0.288411555	0.022277228	0.003360685	0.044554455	0.024752475	0.024752475	0.004950495	0.047029703	0.066831683	0.017326733	0.002475248	0.074257426	0.077135061	0.024752475	0.069306931	0.007653061
hsa-miR-1250	0.338988996	0.362640465	0.46847216	0.357021799	0.569864531	0.118811881	0.685225849	0.04950495	0.353459469	0.372190648	0.071782178	0.47983878	0.004950495	0.037128713	0.042079208	0.022277228	0.012376238	0.002475248	0.074257426	0.002475248	0.004950495	0.027227723	0.350989424	0.017326733	0.037128713	0.116336634	0.02970297	0.113861386	0.12280047	0.002475248	0.066831683	0.002475248	0.02970297	0.503004791	0.022277228	0.32699779	0.044554455	0.024752475	0.024752475	0.004950495	0.047029703	0.066831683	0.017326733	0.002475248	0.074257426	0.077135061	0.024752475	0.069306931	0.007653061
hsa-miR-770	0.119353549	0.159611183	0.206036843	0.09928538	0.330353462	0.118811881	0.453585245	0.04950495	0.138314055	0.135677691	0.071782178	0.261428072	0.004950495	0.037128713	0.042079208	0.022277228	0.012376238	0.002475248	0.074257426	0.002475248	0.004950495	0.027227723	0.141882849	0.017326733	0.037128713	0.116336634	0.02970297	0.113861386	0.12280047	0.002475248	0.066831683	0.002475248	0.02970297	0.288411555	0.022277228	0.003360685	0.044554455	0.024752475	0.024752475	0.004950495	0.047029703	0.066831683	0.017326733	0.002475248	0.074257426	0.077135061	0.024752475	0.069306931	0.007653061
hsa-miR-3188	0.119353549	0.159611183	0.206036843	0.09928538	0.330353462	0.118811881	0.453585245	0.04950495	0.138314055	0.135677691	0.071782178	0.261428072	0.004950495	0.037128713	0.042079208	0.022277228	0.012376238	0.002475248	0.074257426	0.002475248	0.004950495	0.027227723	0.141882849	0.017326733	0.037128713	0.116336634	0.02970297	0.113861386	0.12280047	0.002475248	0.066831683	0.002475248	0.02970297	0.288411555	0.022277228	0.003360685	0.044554455	0.024752475	0.024752475	0.004950495	0.047029703	0.066831683	0.017326733	0.002475248	0.074257426	0.077135061	0.024752475	0.069306931	0.007653061
hsa-miR-877	0.119353549	0.159611183	0.206036843	0.09928538	0.330353462	0.118811881	0.453585245	0.04950495	0.138314055	0.135677691	0.071782178	0.261428072	0.004950495	0.037128713	0.042079208	0.022277228	0.012376238	0.002475248	0.074257426	0.002475248	0.004950495	0.027227723	0.141882849	0.017326733	0.037128713	0.116336634	0.02970297	0.113861386	0.12280047	0.002475248	0.066831683	0.002475248	0.02970297	0.288411555	0.022277228	0.003360685	0.044554455	0.024752475	0.024752475	0.004950495	0.047029703	0.066831683	0.017326733	0.002475248	0.074257426	0.077135061	0.024752475	0.069306931	0.007653061
hsa-miR-623	0.119353549	0.159611183	0.206036843	0.09928538	0.330353462	0.118811881	0.453585245	0.04950495	0.138314055	0.135677691	0.071782178	0.261428072	0.004950495	0.037128713	0.042079208	0.022277228	0.012376238	0.002475248	0.074257426	0.002475248	0.004950495	0.027227723	0.141882849	0.017326733	0.037128713	0.116336634	0.02970297	0.113861386	0.12280047	0.002475248	0.066831683	0.002475248	0.02970297	0.288411555	0.022277228	0.003360685	0.044554455	0.024752475	0.024752475	0.004950495	0.047029703	0.066831683	0.017326733	0.002475248	0.074257426	0.077135061	0.024752475	0.069306931	0.007653061
hsa-miR-4689	0.119353549	0.159611183	0.206036843	0.370514918	0.330353462	0.118811881	0.453585245	0.04950495	0.138314055	0.135677691	0.071782178	0.499293163	0.004950495	0.037128713	0.042079208	0.022277228	0.012376238	0.002475248	0.074257426	0.002475248	0.004950495	0.027227723	0.141882849	0.017326733	0.037128713	0.116336634	0.02970297	0.113861386	0.12280047	0.002475248	0.066831683	0.002475248	0.02970297	0.288411555	0.022277228	0.003360685	0.044554455	0.024752475	0.024752475	0.004950495	0.047029703	0.066831683	0.017326733	0.002475248	0.074257426	0.077135061	0.024752475	0.069306931	0.007653061
hsa-miR-4295	0.119353549	0.159611183	0.206036843	0.09928538	0.330353462	0.118811881	0.453585245	0.04950495	0.138314055	0.135677691	0.071782178	0.261428072	0.004950495	0.037128713	0.042079208	0.022277228	0.012376238	0.002475248	0.074257426	0.002475248	0.004950495	0.027227723	0.141882849	0.017326733	0.037128713	0.116336634	0.02970297	0.113861386	0.12280047	0.002475248	0.066831683	0.002475248	0.02970297	0.288411555	0.022277228	0.003360685	0.044554455	0.024752475	0.024752475	0.004950495	0.047029703	0.066831683	0.017326733	0.002475248	0.074257426	0.077135061	0.024752475	0.069306931	0.007653061
hsa-miR-3686	0.119353549	0.159611183	0.206036843	0.09928538	0.330353462	0.118811881	0.453585245	0.04950495	0.138314055	0.135677691	0.071782178	0.261428072	0.004950495	0.037128713	0.042079208	0.022277228	0.012376238	0.002475248	0.074257426	0.002475248	0.004950495	0.027227723	0.141882849	0.017326733	0.037128713	0.116336634	0.02970297	0.113861386	0.12280047	0.002475248	0.066831683	0.002475248	0.02970297	0.288411555	0.022277228	0.003360685	0.044554455	0.024752475	0.024752475	0.004950495	0.047029703	0.066831683	0.017326733	0.002475248	0.074257426	0.077135061	0.024752475	0.069306931	0.007653061
hsa-miR-1264	0.119353549	0.159611183	0.206036843	0.09928538	0.330353462	0.118811881	0.453585245	0.04950495	0.138314055	0.135677691	0.071782178	0.261428072	0.004950495	0.037128713	0.042079208	0.022277228	0.012376238	0.002475248	0.074257426	0.002475248	0.004950495	0.027227723	0.44314414	0.017326733	0.037128713	0.116336634	0.02970297	0.113861386	0.12280047	0.002475248	0.066831683	0.002475248	0.02970297	0.288411555	0.022277228	0.003360685	0.044554455	0.024752475	0.024752475	0.004950495	0.047029703	0.066831683	0.017326733	0.002475248	0.074257426	0.077135061	0.024752475	0.069306931	0.007653061
hsa-miR-4717	0.119353549	0.159611183	0.206036843	0.09928538	0.330353462	0.118811881	0.453585245	0.04950495	0.138314055	0.135677691	0.071782178	0.261428072	0.004950495	0.037128713	0.042079208	0.022277228	0.012376238	0.002475248	0.074257426	0.002475248	0.004950495	0.027227723	0.141882849	0.017326733	0.037128713	0.116336634	0.02970297	0.113861386	0.12280047	0.002475248	0.066831683	0.002475248	0.02970297	0.288411555	0.022277228	0.003360685	0.044554455	0.024752475	0.024752475	0.004950495	0.047029703	0.066831683	0.017326733	0.002475248	0.074257426	0.077135061	0.024752475	0.069306931	0.007653061
hsa-miR-3127	0.119353549	0.159611183	0.206036843	0.09928538	0.330353462	0.118811881	0.453585245	0.04950495	0.138314055	0.135677691	0.071782178	0.261428072	0.004950495	0.037128713	0.042079208	0.022277228	0.012376238	0.002475248	0.074257426	0.002475248	0.004950495	0.027227723	0.141882849	0.017326733	0.037128713	0.116336634	0.02970297	0.113861386	0.12280047	0.002475248	0.066831683	0.002475248	0.02970297	0.288411555	0.022277228	0.003360685	0.044554455	0.024752475	0.024752475	0.004950495	0.047029703	0.066831683	0.017326733	0.002475248	0.074257426	0.077135061	0.024752475	0.069306931	0.007653061
hsa-miR-4262	0.119353549	0.159611183	0.206036843	0.09928538	0.330353462	0.118811881	0.453585245	0.04950495	0.138314055	0.135677691	0.071782178	0.261428072	0.004950495	0.037128713	0.042079208	0.022277228	0.012376238	0.002475248	0.074257426	0.002475248	0.004950495	0.027227723	0.141882849	0.017326733	0.037128713	0.116336634	0.02970297	0.113861386	0.12280047	0.002475248	0.066831683	0.002475248	0.02970297	0.288411555	0.022277228	0.003360685	0.044554455	0.024752475	0.024752475	0.004950495	0.047029703	0.066831683	0.017326733	0.002475248	0.074257426	0.077135061	0.024752475	0.069306931	0.007653061
hsa-miR-1283	0.119353549	0.159611183	0.206036843	0.09928538	0.330353462	0.118811881	0.453585245	0.04950495	0.138314055	0.135677691	0.071782178	0.261428072	0.004950495	0.037128713	0.042079208	0.022277228	0.012376238	0.002475248	0.074257426	0.002475248	0.004950495	0.027227723	0.141882849	0.017326733	0.037128713	0.116336634	0.02970297	0.113861386	0.12280047	0.002475248	0.066831683	0.002475248	0.02970297	0.288411555	0.022277228	0.003360685	0.044554455	0.024752475	0.024752475	0.004950495	0.047029703	0.066831683	0.017326733	0.002475248	0.074257426	0.077135061	0.024752475	0.069306931	0.007653061
hsa-miR-588	0.119353549	0.159611183	0.206036843	0.09928538	0.330353462	0.118811881	0.453585245	0.04950495	0.138314055	0.135677691	0.071782178	0.261428072	0.004950495	0.037128713	0.042079208	0.022277228	0.012376238	0.002475248	0.074257426	0.002475248	0.004950495	0.027227723	0.141882849	0.017326733	0.037128713	0.116336634	0.02970297	0.113861386	0.12280047	0.002475248	0.066831683	0.002475248	0.02970297	0.288411555	0.022277228	0.003360685	0.044554455	0.024752475	0.024752475	0.004950495	0.047029703	0.066831683	0.017326733	0.002475248	0.074257426	0.077135061	0.024752475	0.069306931	0.007653061
[truncated: 313 more columns]
